# Supplementary material for: ACADL and ADH1B signify ketone body metabolic reprogramming in osteoarthritic synovium: insights from bioinformatics and animal model studies
Source: Front Med (Lausanne). 2026 Feb 3;13:1700784. doi: 10.3389/fmed.2026.1700784 (PMC12915690; doi:10.3389/fmed.2026.1700784)
Supplement: SUPPLEMENTARY TABLE 1 — The list containing the genes related to ketone body metabolism. [file Table_1.xlsx]

## Sheet: Sheet1
Ketone body metabolism-related genes	Molecular Signatures Database
AACS
AADAT
ABCB11
ABCC8
ABCD1
ABCD2
ABHD5
ACACA
ACACB
ACAD8
ACADL
ACADM
ACADS
ACADVL
ACAT1
ACE
ACMSD
ACOD1
ACSF3
ACSS3
ADAM15
ADCK2
ADCY1
ADCY2
ADCY3
ADCY5
ADCY6
ADCY8
ADH1A
ADH1B
ADH1C
ADH4
ADH5
ADH6
ADH7
ADIPOQ
ADM
AFMID
AFP
AHR
AIFM1
AIFM2
AKAP8
AKR1A1
AKR1B1
AKR1B10
AKR1B15
AKR1C1
AKR1C2
AKR1C3
AKR1C4
AKR1D1
AKR1E2
AKR7A2
AKR7A3
AKR7L
AKT1
AKT2
ALDH16A1
ALDH18A1
ALDH1A1
ALDH1A2
ALDH1A3
ALDH1B1
ALDH1L1
ALDH1L2
ALDH2
ALDH3A1
ALDH3A2
ALDH3B1
ALDH3B2
ALDH4A1
ALDH5A1
ALDH6A1
ALDH7A1
ALDH8A1
ALDH9A1
AOX1
APOA4
APOA5
APOC1
APOC2
APOC3
APPL1
APPL2
AQP1
AR
ASS1
ATCAY
ATP2B4
ATP5F1A
ATP5F1D
AVP
AVPR1A
AXIN2
BCKDHA
BCKDHB
BCKDK
BDH1
BDH2
BGLAP
BHMT
BLK
BMP2
BMP5
BMP6
BRCA1
BTD
CA5A
CACNA1H
CASP9
CAV1
CBR1
CBR3
CBR4
CD74
CDK4
CEACAM1
CEL
CES1
CFLAR
CFTR
CIDEC
CLCN2
CLCNKB
CLN3
CNR1
COQ2
COQ3
COQ4
COQ5
COQ6
COQ7
COQ8A
COQ8B
COQ9
COX14
COX16
COX6B1
CPT1A
CPT2
CREB1
CRH
CRYZL1
CYC1
CYP11A1
CYP11B1
CYP11B2
CYP17A1
CYP19A1
CYP1B1
CYP27A1
CYP2B6
CYP46A1
CYP4F11
CYP4F12
CYP4F2
CYP7A1
DAB2
DBT
DCAF5
DDIT4
DEFB104A
DEFB104B
DGKQ
DHRS3
DHRS4
DHRS7
DHRS9
DHTKD1
DKK3
DKKL1
DLAT
DLD
DOLK
EDNRB
EFNA5
EGFR
EGR1
EIF2AK3
EIF4E
EIF6
ELK1
ELOVL5
ERFE
ERLIN1
ERLIN2
ETFBKMT
FABP1
FABP3
FABP5
FAR1
FAR2
FBP1
FBXO32
FDX1
FDX2
FECH
FGF19
FGFR4
FMO1
FMO2
FMO4
FMO5
FOS
FOXO3
FSHB
GAPDH
GAPDHS
GAS6
GATD1
GCDH
GCK
GDF15
GGCX
GHSR
GIP
GJB2
GK
GLO1
GNAI1
GNB1
GNG2
GOLPH3
GOT2
GPD1
GPD2
GPRC6A
GYS2
H6PD
HADH
HADHA
HADHB
HAGH
HAO1
HMGCL
HMGCLL1
HMGCS2
HNF1A
HNF4A
HSD11B2
HSD17B1
HSD17B10
HSD17B12
HSD17B3
HSD17B6
HYMAI
IDO1
IDO2
IGF1R
IL1B
IL6
INS
INSIG1
INSIG2
INSR
IRS1
IRS2
ITPR3
IVD
JAK2
KARS1
KAT2B
KCNAB1
KCNAB2
KCNAB3
KCNJ11
KDSR
KLF11
KLF2
KLF4
KLF9
KLHL25
KMO
KYAT1
KYAT3
KYNU
LARP1
LETM1
LHB
LONP2
LPGAT1
LRPPRC
LYRM4
MALRD1
MAP4K1
MC2R
MCCC1
MCCC2
MCEE
METTL21C
MFSD2A
MID1IP1
MIOX
MIR132
MIR182
MIR185
MIR204
MIR21
MIR30C1
MIR33A
MIR342
MIR548P
MIR766
MIR96
MLXIPL
MLYCD
MMAA
MMAB
MMACHC
MMUT
MRAP
MRPL3
MRPL39
MRPS36
MSN
MSTN
MTLN
NCF1
NCOA4
NCOR1
NCOR2
NDUFA9
NEUROD1
NMT1
NNT
NPAS4
NQO1
NQO2
NR1D1
NR1H2
NR1H3
NR1H4
NR3C1
OGDH
OGDHL
OXCT1
OXCT2
P2RY4
P2RY6
PANK2
PARK7
PAX4
PAX6
PCK1
PCK2
PDHA1
PDHA2
PDHB
PDHX
PDK1
PDK2
PDK3
PDK4
PDSS1
PDSS2
PDX1
PHKA2
PHKB
PHKG2
PIBF1
PLA2G3
PLAGL1
PLIN5
PNKD
POLG
POLG2
POLR3K
POSTN
PPARA
PPARD
PPARG
PPARGC1A
PPP1R15B
PPTC7
PRKAA1
PRKAA2
PRKAG2
PRKCE
PRKD1
PRKG1
PRMT3
PROX1
PTGDR
PTGER2
PTGER4
PTGFR
PTGS2
PTPN22
PYGL
RDH10
RDH11
RDH12
RDH13
RDH14
RDH8
REST
RGN
ROCK2
RPS6KB1
RRM2B
RTN4IP1
RWDD1
SCAP
SCNN1A
SCNN1B
SCNN1D
SCNN1G
SDHD
SERPINF1
SFRP1
SGK1
SHOX
SIRT1
SIRT2
SIRT4
SIRT5
SIRT6
SLC12A3
SLC16A1
SLC22A13
SLC22A5
SLC25A13
SLC25A20
SLC25A4
SLC27A5
SLC2A2
SLC37A4
SLC39A9
SLC45A3
SLC5A2
SLC5A5
SLC7A11
SLC7A7
SMYD3
SNCA
SOX10
SOX9
SP1
SPHK2
SPP1
SPR
SRC
SRD5A1
SRD5A2
SRD5A3
SREBF1
STAR
STARD3
STARD4
STAT3
STAT5B
SUGCT
SULT1C4
TANGO2
TBX2
TDO2
TFAP4
TGFB1
TNC
TNFSF4
TPI1
TRERF1
TREX1
TRIB3
TRMT10A
TWIST1
TWNK
TXNRD2
TYRP1
TYSND1
UBIAD1
UBR4
UCP1
UCP2
UGT1A8
UGT3A2
USP8
VKORC1
VKORC1L1
VPS54
WDTC1
WNT4
XRN1
ZFP57
