# Supplementary material for: ACADL and ADH1B signify ketone body metabolic reprogramming in osteoarthritic synovium: insights from bioinformatics and animal model studies
Source: Front Med (Lausanne). 2026 Feb 3;13:1700784. doi: 10.3389/fmed.2026.1700784 (PMC12915690; doi:10.3389/fmed.2026.1700784)
Supplement: SUPPLEMENTARY TABLE 2 — GO enrichment of biological processes by analyzing the candidate genes. [file Table_2.xlsx]

## Sheet: Supplementary table 2A GO_BP_fi
ID	Description	GeneRatio	BgRatio	pvalue	p.adjust	qvalue	geneID	Count
GO:0042180	cellular ketone metabolic process	24/50	216/18614	8.97709055066901e-34	1.98752784791812e-30	1.07347103848e-30	ADM/DAB2/VKORC1/PTGS2/DHRS9/IRS2/MID1IP1/EDNRB/CD74/TDO2/ACADL/PPARGC1A/IL1B/EGR1/KMO/CBR1/CYP2B6/NQO2/FMO1/TWIST1/FMO2/AKR1B10/MLXIPL/NR1D1	24
GO:0010565	regulation of cellular ketone metabolic process	15/50	135/18614	6.59734151136699e-21	7.30325705308326e-18	3.94451576679627e-18	ADM/DAB2/PTGS2/IRS2/MID1IP1/CD74/ACADL/PPARGC1A/IL1B/EGR1/FMO1/TWIST1/FMO2/MLXIPL/NR1D1	15
GO:0062012	regulation of small molecule metabolic process	18/50	331/18614	2.14848768604941e-19	1.58558391230446e-16	8.56379653106009e-17	DDIT4/ADM/DAB2/PTGS2/IRS2/MID1IP1/FBP1/CD74/ACADL/PPARGC1A/IL1B/EGR1/INSR/FMO1/TWIST1/FMO2/MLXIPL/NR1D1	18
GO:0019217	regulation of fatty acid metabolic process	11/50	95/18614	1.06860526742019e-15	5.91473015517075e-13	3.19456732576141e-13	PTGS2/IRS2/MID1IP1/CD74/ACADL/PPARGC1A/IL1B/FMO1/TWIST1/FMO2/MLXIPL	11
GO:0062013	positive regulation of small molecule metabolic process	12/50	146/18614	3.22181526229831e-15	1.42661979814569e-12	7.70522555362291e-13	ADM/DAB2/PTGS2/IRS2/MID1IP1/CD74/PPARGC1A/IL1B/INSR/TWIST1/MLXIPL/NR1D1	12
GO:0019216	regulation of lipid metabolic process	15/50	344/18614	9.2682145815305e-15	3.41997118058476e-12	1.84713890607345e-12	ADM/DAB2/PTGS2/IRS2/MID1IP1/CD74/ACADL/PPARGC1A/IL1B/EGR1/FMO1/TWIST1/FMO2/MLXIPL/NR1D1	15
GO:0045923	positive regulation of fatty acid metabolic process	8/50	38/18614	6.92619223652221e-14	2.1906556588086e-11	1.18318110987808e-11	PTGS2/IRS2/MID1IP1/CD74/PPARGC1A/IL1B/TWIST1/MLXIPL	8
GO:0045834	positive regulation of lipid metabolic process	11/50	151/18614	1.97193092645187e-13	5.45731883895555e-11	2.94751780585438e-11	ADM/DAB2/PTGS2/IRS2/MID1IP1/CD74/PPARGC1A/IL1B/TWIST1/MLXIPL/NR1D1	11
GO:0120254	olefinic compound metabolic process	11/50	158/18614	3.25715453978653e-13	8.01260016787486e-11	4.32763456982163e-11	ADM/DAB2/PTGS2/ADH1B/DHRS9/EDNRB/EGR1/CBR1/CYP2B6/AKR1B10/ADH1C	11
GO:0006631	fatty acid metabolic process	13/50	394/18614	2.45603781520296e-11	5.43766772285935e-09	2.93690416639007e-09	PTGS2/IRS2/MID1IP1/CD74/ACADL/PPARGC1A/IL1B/CBR1/CYP2B6/FMO1/TWIST1/FMO2/MLXIPL	13
GO:0046890	regulation of lipid biosynthetic process	10/50	182/18614	4.56221336052757e-11	9.18249125473458e-09	4.95949701201849e-09	ADM/DAB2/PTGS2/MID1IP1/CD74/ACADL/IL1B/EGR1/MLXIPL/NR1D1	10
GO:0071466	cellular response to xenobiotic stimulus	10/50	189/18614	6.62546199856815e-11	1.22239773873582e-08	6.60221476348545e-09	VKORC1/FBP1/AHR/CBR3/IL1B/AOX1/CBR1/CYP2B6/FMO1/FMO2	10
GO:0046889	positive regulation of lipid biosynthetic process	8/50	87/18614	7.49931289912417e-11	1.27719067374315e-08	6.89815340356685e-09	ADM/DAB2/PTGS2/MID1IP1/CD74/IL1B/MLXIPL/NR1D1	8
GO:0072330	monocarboxylic acid biosynthetic process	10/50	220/18614	2.9468525391864e-10	4.6602368012562e-08	2.51701089061335e-08	PTGS2/DHRS9/MID1IP1/CD74/ACADL/IL1B/KMO/CBR1/MLXIPL/NR1D1	10
GO:0046320	regulation of fatty acid oxidation	6/50	36/18614	5.04539042289956e-10	7.44699626419974e-08	4.02214983888694e-08	IRS2/ACADL/PPARGC1A/FMO1/TWIST1/FMO2	6
GO:0016053	organic acid biosynthetic process	11/50	331/18614	9.58714347253543e-10	1.32662097801209e-07	7.16512827947385e-08	PTGS2/DHRS9/MID1IP1/CD74/ACADL/IL1B/KMO/CBR1/FMO1/MLXIPL/NR1D1	11
GO:0006805	xenobiotic metabolic process	8/50	123/18614	1.2293380992953e-09	1.60103208931753e-07	8.6472326984487e-08	VKORC1/AHR/CBR3/AOX1/CBR1/CYP2B6/FMO1/FMO2	8
GO:0009410	response to xenobiotic stimulus	12/50	440/18614	1.41147457527573e-09	1.73611372758914e-07	9.37681355270893e-08	VKORC1/PTGS2/FBP1/AHR/CBR3/IL1B/AOX1/CBR1/CYP2B6/FMO1/FMO2/FOS	12
GO:0045723	positive regulation of fatty acid biosynthetic process	5/50	22/18614	2.89683082684553e-09	3.37557023717684e-07	1.82315779462411e-07	PTGS2/MID1IP1/CD74/IL1B/MLXIPL	5
GO:0042304	regulation of fatty acid biosynthetic process	6/50	50/18614	4.00090028287662e-09	4.42899661314442e-07	2.39211722176202e-07	PTGS2/MID1IP1/CD74/ACADL/IL1B/MLXIPL	6
GO:0009743	response to carbohydrate	9/50	234/18614	1.07611346826139e-08	1.13453105653844e-06	6.12764360874658e-07	UCP2/PTGS2/IRS2/FBP1/NCF1/IL1B/EGR1/MLXIPL/NR1D1	9
GO:0043434	response to peptide hormone	11/50	427/18614	1.36010391909213e-08	1.27871646515197e-06	6.90639425860616e-07	UCP2/ADM/PTGS2/IRS2/FBP1/EDNRB/IL1B/EGR1/INSR/GDF15/FOS	11
GO:0046394	carboxylic acid biosynthetic process	10/50	328/18614	1.38449467715164e-08	1.27871646515197e-06	6.90639425860616e-07	PTGS2/DHRS9/MID1IP1/CD74/ACADL/IL1B/KMO/CBR1/MLXIPL/NR1D1	10
GO:1901655	cellular response to ketone	7/50	107/18614	1.38614250964983e-08	1.27871646515197e-06	6.90639425860616e-07	KLF9/DDIT4/KLF2/FBP1/NCF1/AHR/FOS	7
GO:0001659	temperature homeostasis	8/50	179/18614	2.37838670607223e-08	2.10629926689757e-06	1.13761991498866e-06	UCP2/PTGS2/EDNRB/ACADL/PPARGC1A/IL1B/EGR1/NR1D1	8
GO:0062197	cellular response to chemical stress	10/50	349/18614	2.49131321710749e-08	2.12144902410615e-06	1.14580235410288e-06	KLF2/PTGS2/FBP1/NCF1/FOXO3/PPARGC1A/EIF2AK3/IL6/EGFR/FOS	10
GO:0008207	C21-steroid hormone metabolic process	5/50	37/18614	4.65214438417994e-08	3.81475839502755e-06	2.060364920245e-06	ADM/DAB2/DHRS9/EDNRB/EGR1	5
GO:0045429	positive regulation of nitric oxide biosynthetic process	5/50	42/18614	8.98774936314357e-08	7.1067418178571e-06	3.83837717162823e-06	KLF2/KLF4/PTGS2/IL1B/INSR	5
GO:1904407	positive regulation of nitric oxide metabolic process	5/50	44/18614	1.14280618141407e-07	8.72473408845086e-06	4.71226069722825e-06	KLF2/KLF4/PTGS2/IL1B/INSR	5
GO:0008202	steroid metabolic process	9/50	323/18614	1.71092283893331e-07	1.26266105513278e-05	6.81967840360787e-06	ADM/DAB2/DHRS9/EDNRB/ACADL/EGR1/CBR1/CYP2B6/NR1D1	9
GO:0006633	fatty acid biosynthetic process	7/50	161/18614	2.32238984437351e-07	1.58709590762169e-05	8.57196287290561e-06	PTGS2/MID1IP1/CD74/ACADL/IL1B/CBR1/MLXIPL	7
GO:0042445	hormone metabolic process	8/50	241/18614	2.36148202417196e-07	1.58709590762169e-05	8.57196287290561e-06	ADM/DAB2/ADH1B/DHRS9/EDNRB/EGR1/AKR1B10/ADH1C	8
GO:0032642	regulation of chemokine production	6/50	98/18614	2.40425805792585e-07	1.58709590762169e-05	8.57196287290561e-06	KLF4/CD74/IL1B/EGR1/IL6/TWIST1	6
GO:1902895	positive regulation of miRNA transcription	5/50	51/18614	2.43727465488425e-07	1.58709590762169e-05	8.57196287290561e-06	KLF4/FOXO3/EGR1/EGFR/FOS	5
GO:0032602	chemokine production	6/50	99/18614	2.55418244901449e-07	1.61570284060517e-05	8.72646996114425e-06	KLF4/CD74/IL1B/EGR1/IL6/TWIST1	6
GO:0042593	glucose homeostasis	8/50	248/18614	2.93750068419593e-07	1.76472647652659e-05	9.531352053127e-06	UCP2/IRS2/NCF1/PPARGC1A/IL6/INSR/MLXIPL/NR1D1	8
GO:0032496	response to lipopolysaccharide	9/50	345/18614	2.98387680469467e-07	1.76472647652659e-05	9.531352053127e-06	ADM/PTGS2/EDNRB/IL1B/IL6/KMO/FMO1/NR1D1/FOS	9
GO:0033500	carbohydrate homeostasis	8/50	249/18614	3.02888916477011e-07	1.76472647652659e-05	9.531352053127e-06	UCP2/IRS2/NCF1/PPARGC1A/IL6/INSR/MLXIPL/NR1D1	8
GO:0009409	response to cold	5/50	54/18614	3.26148694945747e-07	1.85152105284586e-05	1.00001327249222e-05	UCP2/ADM/FBP1/EIF2AK3/FOS	5
GO:0034308	primary alcohol metabolic process	6/50	107/18614	4.05316736069725e-07	2.24342813414593e-05	1.21168371625055e-05	DAB2/ADH1B/DHRS9/EDNRB/AKR1B10/ADH1C	6
GO:0019395	fatty acid oxidation	6/50	109/18614	4.52318688266973e-07	2.44252091664165e-05	1.31921445409828e-05	IRS2/ACADL/PPARGC1A/FMO1/TWIST1/FMO2	6
GO:0002237	response to molecule of bacterial origin	9/50	366/18614	4.89894042696296e-07	2.5692894498823e-05	1.38768260118209e-05	ADM/PTGS2/EDNRB/IL1B/IL6/KMO/FMO1/NR1D1/FOS	9
GO:0071347	cellular response to interleukin-1	6/50	111/18614	5.03703173308831e-07	2.5692894498823e-05	1.38768260118209e-05	KLF2/IL1B/EGR1/IL6/KMO/NR1D1	6
GO:0023061	signal release	10/50	483/18614	5.10608562758904e-07	2.5692894498823e-05	1.38768260118209e-05	UCP2/ADM/DAB2/PTGS2/IRS2/EDNRB/IL1B/IL6/KMO/NR1D1	10
GO:2000630	positive regulation of miRNA metabolic process	5/50	60/18614	5.56472483931329e-07	2.73784462094214e-05	1.47871986373331e-05	KLF4/FOXO3/EGR1/EGFR/FOS	5
GO:0032868	response to insulin	8/50	272/18614	5.91938950855108e-07	2.84902790694176e-05	1.53877036194829e-05	UCP2/ADM/IRS2/FBP1/IL1B/EGR1/INSR/FOS	8
GO:0034440	lipid oxidation	6/50	116/18614	6.53419424822087e-07	3.02892019708823e-05	1.63593084386071e-05	IRS2/ACADL/PPARGC1A/FMO1/TWIST1/FMO2	6
GO:0045428	regulation of nitric oxide biosynthetic process	5/50	62/18614	6.56676465493383e-07	3.02892019708823e-05	1.63593084386071e-05	KLF2/KLF4/PTGS2/IL1B/INSR	5
GO:0044282	small molecule catabolic process	9/50	388/18614	7.97181027034593e-07	3.60195672215222e-05	1.9454299607117e-05	IRS2/TDO2/ACADL/ALDH5A1/ALDH4A1/KMO/NQO2/TWIST1/AKR1B10	9
GO:0080164	regulation of nitric oxide metabolic process	5/50	65/18614	8.33158901927005e-07	3.68922761773278e-05	1.99256528966122e-05	KLF2/KLF4/PTGS2/IL1B/INSR	5
GO:0009746	response to hexose	7/50	199/18614	9.72134464044488e-07	4.22020726155784e-05	2.27934933158832e-05	UCP2/PTGS2/IRS2/NCF1/EGR1/MLXIPL/NR1D1	7
GO:0010575	positive regulation of vascular endothelial growth factor production	4/50	29/18614	1.04108730500615e-06	4.365852236971e-05	2.35801271392529e-05	PTGS2/IL1B/EIF2AK3/IL6	4
GO:1902893	regulation of miRNA transcription	5/50	68/18614	1.04512271255403e-06	4.365852236971e-05	2.35801271392529e-05	KLF4/FOXO3/EGR1/EGFR/FOS	5
GO:0061614	miRNA transcription	5/50	69/18614	1.12450411760012e-06	4.6104668821605e-05	2.49012997581626e-05	KLF4/FOXO3/EGR1/EGFR/FOS	5
GO:0032722	positive regulation of chemokine production	5/50	70/18614	1.20856605719929e-06	4.86502772843496e-05	2.62761921718353e-05	CD74/IL1B/EGR1/IL6/TWIST1	5
GO:0034284	response to monosaccharide	7/50	207/18614	1.26562554955619e-06	5.00374101199537e-05	2.70253876747337e-05	UCP2/PTGS2/IRS2/NCF1/EGR1/MLXIPL/NR1D1	7
GO:1901654	response to ketone	7/50	208/18614	1.30704628720522e-06	5.07684294714447e-05	2.74202138922461e-05	KLF9/DDIT4/KLF2/FBP1/NCF1/AHR/FOS	7
GO:0001516	prostaglandin biosynthetic process	4/50	32/18614	1.5669264072033e-06	5.79142740317947e-05	3.12797105976888e-05	PTGS2/CD74/IL1B/CBR1	4
GO:0046457	prostanoid biosynthetic process	4/50	32/18614	1.5669264072033e-06	5.79142740317947e-05	3.12797105976888e-05	PTGS2/CD74/IL1B/CBR1	4
GO:0043467	regulation of generation of precursor metabolites and energy	6/50	135/18614	1.59163278847513e-06	5.79142740317947e-05	3.12797105976888e-05	DDIT4/IRS2/FBP1/PPARGC1A/INSR/MLXIPL	6
GO:1903578	regulation of ATP metabolic process	5/50	74/18614	1.59565072987329e-06	5.79142740317947e-05	3.12797105976888e-05	DDIT4/FBP1/PPARGC1A/INSR/MLXIPL	5
GO:0006809	nitric oxide biosynthetic process	5/50	77/18614	1.9453095925929e-06	6.94663780322691e-05	3.75190440948308e-05	KLF2/KLF4/PTGS2/IL1B/INSR	5
GO:0006979	response to oxidative stress	9/50	434/18614	2.01239366498512e-06	7.07212630837628e-05	3.81968120872698e-05	UCP2/KLF2/PTGS2/NCF1/FOXO3/PPARGC1A/IL6/EGFR/FOS	9
GO:0070555	response to interleukin-1	6/50	141/18614	2.05104737174316e-06	7.09534200162401e-05	3.8322200893096e-05	KLF2/IL1B/EGR1/IL6/KMO/NR1D1	6
GO:0051384	response to glucocorticoid	6/50	142/18614	2.13719247849658e-06	7.24454484234609e-05	3.91280508767421e-05	KLF9/DDIT4/ADM/PTGS2/IL6/FOS	6
GO:0046886	positive regulation of hormone biosynthetic process	3/50	10/18614	2.15962041370751e-06	7.24454484234609e-05	3.91280508767421e-05	ADM/DAB2/EGR1	3
GO:2000628	regulation of miRNA metabolic process	5/50	81/18614	2.50239057198982e-06	8.26909362147083e-05	4.4661676194508e-05	KLF4/FOXO3/EGR1/EGFR/FOS	5
GO:0046209	nitric oxide metabolic process	5/50	83/18614	2.82430332758099e-06	9.19559936362398e-05	4.96657674943034e-05	KLF2/KLF4/PTGS2/IL1B/INSR	5
GO:0001660	fever generation	3/50	11/18614	2.96385705354962e-06	9.47911823998119e-05	5.11970632844512e-05	PTGS2/EDNRB/IL1B	3
GO:2001057	reactive nitrogen species metabolic process	5/50	84/18614	2.99701118698592e-06	9.47911823998119e-05	5.11970632844512e-05	KLF2/KLF4/PTGS2/IL1B/INSR	5
GO:0048545	response to steroid hormone	8/50	339/18614	3.07247656796693e-06	9.50971889786433e-05	5.13623385535771e-05	KLF9/DDIT4/ADM/DAB2/PTGS2/IL6/NR1D1/FOS	8
GO:0071322	cellular response to carbohydrate stimulus	6/50	152/18614	3.17289594487036e-06	9.50971889786433e-05	5.13623385535771e-05	UCP2/IRS2/FBP1/NCF1/MLXIPL/NR1D1	6
GO:0006096	glycolytic process	5/50	85/18614	3.17791404830029e-06	9.50971889786433e-05	5.13623385535771e-05	DDIT4/UCP2/FBP1/INSR/MLXIPL	5
GO:1901661	quinone metabolic process	4/50	38/18614	3.1784968312645e-06	9.50971889786433e-05	5.13623385535771e-05	VKORC1/CBR1/NQO2/AKR1B10	4
GO:0006757	ATP generation from ADP	5/50	86/18614	3.36728934290053e-06	9.94023814024235e-05	5.3687588681193e-05	DDIT4/UCP2/FBP1/INSR/MLXIPL	5
GO:0001678	intracellular glucose homeostasis	6/50	157/18614	3.826333963472e-06	0.000111467149935882	6.02038141621079e-05	UCP2/IRS2/NCF1/PPARGC1A/MLXIPL/NR1D1	6
GO:0031650	regulation of heat generation	3/50	12/18614	3.94432953396206e-06	0.00011341228036613	6.12543862006958e-05	PTGS2/EDNRB/IL1B	3
GO:0150077	regulation of neuroinflammatory response	4/50	41/18614	4.33493457740429e-06	0.000120947181250613	6.53240136455552e-05	PTGS2/IL1B/IL6/NR1D1	4
GO:0031667	response to nutrient levels	9/50	477/18614	4.35246510888809e-06	0.000120947181250613	6.53240136455552e-05	UCP2/ADM/PTGS2/FBP1/FOXO3/PPARGC1A/EIF2AK3/GDF15/FOS	9
GO:0016054	organic acid catabolic process	7/50	250/18614	4.42489687502242e-06	0.000120947181250613	6.53240136455552e-05	IRS2/TDO2/ACADL/ALDH5A1/ALDH4A1/KMO/TWIST1	7
GO:0046395	carboxylic acid catabolic process	7/50	250/18614	4.42489687502242e-06	0.000120947181250613	6.53240136455552e-05	IRS2/TDO2/ACADL/ALDH5A1/ALDH4A1/KMO/TWIST1	7
GO:1901216	positive regulation of neuron death	5/50	92/18614	4.69770391805367e-06	0.000126838005787449	6.85056694596786e-05	DDIT4/FOXO3/EGR1/KMO/FOS	5
GO:1900542	regulation of purine nucleotide metabolic process	5/50	93/18614	4.95462583411165e-06	0.000132163151767749	7.13818002225852e-05	DDIT4/FBP1/PPARGC1A/INSR/MLXIPL	5
GO:0031392	regulation of prostaglandin biosynthetic process	3/50	13/18614	5.11792378451917e-06	0.000132769059547149	7.17090532237725e-05	PTGS2/CD74/IL1B	3
GO:0006140	regulation of nucleotide metabolic process	5/50	94/18614	5.2224425103905e-06	0.000132769059547149	7.17090532237725e-05	DDIT4/FBP1/PPARGC1A/INSR/MLXIPL	5
GO:0046031	ADP metabolic process	5/50	94/18614	5.2224425103905e-06	0.000132769059547149	7.17090532237725e-05	DDIT4/UCP2/FBP1/INSR/MLXIPL	5
GO:0050673	epithelial cell proliferation	9/50	488/18614	5.23588718326566e-06	0.000132769059547149	7.17090532237725e-05	KLF9/DAB2/IRS2/EDNRB/IL6/TWIST1/EGFR/NR1D1/TBX2	9
GO:0031960	response to corticosteroid	6/50	166/18614	5.27718032527058e-06	0.000132769059547149	7.17090532237725e-05	KLF9/DDIT4/ADM/PTGS2/IL6/FOS	6
GO:0007568	aging	6/50	169/18614	5.84980431929456e-06	0.000145522098459755	7.85970160463468e-05	UCP2/ADM/PTGS2/EDNRB/KMO/FOS	6
GO:0010586	miRNA metabolic process	5/50	97/18614	6.09457551921566e-06	0.000149926557772705	8.09758805827952e-05	KLF4/FOXO3/EGR1/EGFR/FOS	5
GO:0097009	energy homeostasis	4/50	45/18614	6.32761452865552e-06	0.000153706473343746	8.30174267667455e-05	PPARGC1A/FMO1/FMO2/MLXIPL	4
GO:0097306	cellular response to alcohol	5/50	98/18614	6.40931475112012e-06	0.000153706473343746	8.30174267667455e-05	KLF9/KLF2/FBP1/AHR/FOS	5
GO:1901653	cellular response to peptide	8/50	375/18614	6.45650497785384e-06	0.000153706473343746	8.30174267667455e-05	UCP2/KLF2/IRS2/FBP1/IL1B/INSR/GDF15/FOS	8
GO:0019218	regulation of steroid metabolic process	5/50	99/18614	6.73664967166368e-06	0.00015866959971344	8.56980294178046e-05	ADM/DAB2/ACADL/EGR1/NR1D1	5
GO:0006165	nucleoside diphosphate phosphorylation	5/50	102/18614	7.79783572546651e-06	0.000180072775416088	9.72579626647058e-05	DDIT4/UCP2/FBP1/INSR/MLXIPL	5
GO:0032352	positive regulation of hormone metabolic process	3/50	15/18614	8.11136466877635e-06	0.000180072775416088	9.72579626647058e-05	ADM/DAB2/EGR1	3
GO:0046322	negative regulation of fatty acid oxidation	3/50	15/18614	8.11136466877635e-06	0.000180072775416088	9.72579626647058e-05	ACADL/FMO1/FMO2	3
GO:2001279	regulation of unsaturated fatty acid biosynthetic process	3/50	15/18614	8.11136466877635e-06	0.000180072775416088	9.72579626647058e-05	PTGS2/CD74/IL1B	3
GO:0002673	regulation of acute inflammatory response	4/50	48/18614	8.21470204020996e-06	0.000180072775416088	9.72579626647058e-05	PTGS2/EDNRB/IL1B/IL6	4
GO:0006110	regulation of glycolytic process	4/50	48/18614	8.21470204020996e-06	0.000180072775416088	9.72579626647058e-05	DDIT4/FBP1/INSR/MLXIPL	4
GO:0006953	acute-phase response	4/50	48/18614	8.21470204020996e-06	0.000180072775416088	9.72579626647058e-05	PTGS2/EDNRB/IL1B/IL6	4
GO:0046939	nucleotide phosphorylation	5/50	104/18614	8.57498833522768e-06	0.000186127687982295	0.000100528243021864	DDIT4/UCP2/FBP1/INSR/MLXIPL	5
GO:0006109	regulation of carbohydrate metabolic process	6/50	183/18614	9.22992627445028e-06	0.00019649093049647	0.000106125468094894	DDIT4/IRS2/FBP1/PPARGC1A/INSR/MLXIPL	6
GO:0009266	response to temperature stimulus	6/50	183/18614	9.22992627445028e-06	0.00019649093049647	0.000106125468094894	UCP2/ADM/PTGS2/FBP1/EIF2AK3/FOS	6
GO:0009135	purine nucleoside diphosphate metabolic process	5/50	106/18614	9.4114717597441e-06	0.000196575457321447	0.000106171121341304	DDIT4/UCP2/FBP1/INSR/MLXIPL	5
GO:0009179	purine ribonucleoside diphosphate metabolic process	5/50	106/18614	9.4114717597441e-06	0.000196575457321447	0.000106171121341304	DDIT4/UCP2/FBP1/INSR/MLXIPL	5
GO:0006692	prostanoid metabolic process	4/50	50/18614	9.6843674044348e-06	0.000198529531790913	0.000107226524088089	PTGS2/CD74/IL1B/CBR1	4
GO:0006693	prostaglandin metabolic process	4/50	50/18614	9.6843674044348e-06	0.000198529531790913	0.000107226524088089	PTGS2/CD74/IL1B/CBR1	4
GO:0062014	negative regulation of small molecule metabolic process	5/50	107/18614	9.85294994717911e-06	0.000198747957274348	0.000107344496488213	DDIT4/FBP1/ACADL/FMO1/FMO2	5
GO:0042448	progesterone metabolic process	3/50	16/18614	9.96432848123423e-06	0.000198747957274348	0.000107344496488213	ADM/DHRS9/EGR1	3
GO:0046321	positive regulation of fatty acid oxidation	3/50	16/18614	9.96432848123423e-06	0.000198747957274348	0.000107344496488213	IRS2/PPARGC1A/TWIST1	3
GO:0006636	unsaturated fatty acid biosynthetic process	4/50	52/18614	1.13393855636212e-05	0.00022415535390944	0.000121067124062722	PTGS2/CD74/IL1B/CBR1	4
GO:0034599	cellular response to oxidative stress	7/50	290/18614	1.16663715574753e-05	0.000228578288745577	0.000123455967296618	KLF2/NCF1/FOXO3/PPARGC1A/IL6/EGFR/FOS	7
GO:0010566	regulation of ketone biosynthetic process	3/50	17/18614	1.20766497252946e-05	0.000232501760798281	0.000125575048859814	ADM/DAB2/EGR1	3
GO:0031649	heat generation	3/50	17/18614	1.20766497252946e-05	0.000232501760798281	0.000125575048859814	PTGS2/EDNRB/IL1B	3
GO:0042572	retinol metabolic process	4/50	53/18614	1.22408417750999e-05	0.000232926177995363	0.000125804278135659	ADH1B/DHRS9/AKR1B10/ADH1C	4
GO:0006090	pyruvate metabolic process	5/50	112/18614	1.23091069672346e-05	0.000232926177995363	0.000125804278135659	DDIT4/UCP2/FBP1/INSR/MLXIPL	5
GO:0001666	response to hypoxia	7/50	293/18614	1.24710440135366e-05	0.000233990605474322	0.00012637917929864	DDIT4/UCP2/ADM/PTGS2/EGR1/TWIST1/FOS	7
GO:0009749	response to glucose	6/50	194/18614	1.28725273899785e-05	0.000239493912953046	0.000129351535736538	UCP2/IRS2/NCF1/EGR1/MLXIPL/NR1D1	6
GO:0002791	regulation of peptide secretion	6/50	195/18614	1.32542481490217e-05	0.00024262716253804	0.000131043815263259	UCP2/IRS2/CD74/IL1B/IL6/NR1D1	6
GO:0050727	regulation of inflammatory response	8/50	414/18614	1.32601114124222e-05	0.00024262716253804	0.000131043815263259	KLF4/PTGS2/EDNRB/NCF1/IL1B/IL6/TNC/NR1D1	8
GO:0033559	unsaturated fatty acid metabolic process	5/50	114/18614	1.34155973366718e-05	0.000243460102486815	0.000131493689167034	PTGS2/CD74/IL1B/CBR1/CYP2B6	5
GO:0030258	lipid modification	6/50	197/18614	1.40451815365018e-05	0.000250774450982379	0.00013544419546236	IRS2/ACADL/PPARGC1A/FMO1/TWIST1/FMO2	6
GO:0090087	regulation of peptide transport	6/50	197/18614	1.40451815365018e-05	0.000250774450982379	0.00013544419546236	UCP2/IRS2/CD74/IL1B/IL6/NR1D1	6
GO:0009185	ribonucleoside diphosphate metabolic process	5/50	116/18614	1.45982454514627e-05	0.000258564123436307	0.00013965142596094	DDIT4/UCP2/FBP1/INSR/MLXIPL	5
GO:0071248	cellular response to metal ion	6/50	200/18614	1.5302794477925e-05	0.00026889196011211	0.000145229528211552	PTGS2/FBP1/NCF1/EIF2AK3/EGFR/FOS	6
GO:0046879	hormone secretion	7/50	305/18614	1.61652089029894e-05	0.0002818092323718	0.000152206194063788	UCP2/ADM/DAB2/IRS2/IL1B/IL6/NR1D1	7
GO:0043470	regulation of carbohydrate catabolic process	4/50	57/18614	1.63824728941213e-05	0.000283358944506254	0.000153043199238865	DDIT4/FBP1/INSR/MLXIPL	4
GO:0036293	response to decreased oxygen levels	7/50	306/18614	1.65100740023969e-05	0.000283358944506254	0.000153043199238865	DDIT4/UCP2/ADM/PTGS2/EGR1/TWIST1/FOS	7
GO:0071375	cellular response to peptide hormone stimulus	7/50	308/18614	1.72181011228558e-05	0.000293237506815406	0.000158378646765702	UCP2/IRS2/FBP1/IL1B/INSR/GDF15/FOS	7
GO:0010718	positive regulation of epithelial to mesenchymal transition	4/50	58/18614	1.75612666602813e-05	0.000295201846269629	0.000159439593668188	DAB2/IL1B/IL6/TWIST1	4
GO:0000302	response to reactive oxygen species	6/50	205/18614	1.76001100756961e-05	0.000295201846269629	0.000159439593668188	UCP2/KLF2/NCF1/IL6/EGFR/FOS	6
GO:0042594	response to starvation	6/50	207/18614	1.8593614592866e-05	0.000309520772245154	0.000167173297803687	UCP2/ADM/FOXO3/PPARGC1A/EIF2AK3/FOS	6
GO:0010574	regulation of vascular endothelial growth factor production	4/50	59/18614	1.8801276665841e-05	0.000310641989090836	0.000167778871110726	PTGS2/IL1B/EIF2AK3/IL6	4
GO:0009914	hormone transport	7/50	315/18614	1.98972596431704e-05	0.000326315058147994	0.000176243952862702	UCP2/ADM/DAB2/IRS2/IL1B/IL6/NR1D1	7
GO:0006700	C21-steroid hormone biosynthetic process	3/50	20/18614	2.01314692650295e-05	0.000327728477593936	0.000177007345859702	ADM/DAB2/EGR1	3
GO:0006690	icosanoid metabolic process	5/50	125/18614	2.0962996526828e-05	0.000338774265039396	0.000182973215939121	PTGS2/CD74/IL1B/CBR1/CYP2B6	5
GO:0046456	icosanoid biosynthetic process	4/50	61/18614	2.1472865743163e-05	0.000344499454749006	0.000186065411779047	PTGS2/CD74/IL1B/CBR1	4
GO:0016051	carbohydrate biosynthetic process	6/50	214/18614	2.2433722646461e-05	0.000357325625462335	0.000192992873353879	IRS2/FBP1/SLC37A4/PPARGC1A/INSR/NR1D1	6
GO:0071498	cellular response to fluid shear stress	3/50	21/18614	2.34422929867626e-05	0.00037072311909066	0.000200228908518514	KLF2/KLF4/PTGS2	3
GO:0031331	positive regulation of cellular catabolic process	8/50	450/18614	2.41513461354658e-05	0.000377979657541711	0.000204148191397986	DAB2/IRS2/FOXO3/IL1B/IL6/INSR/TWIST1/MLXIPL	8
GO:0046683	response to organophosphorus	5/50	129/18614	2.44037703107894e-05	0.000377979657541711	0.000204148191397986	PTGS2/FBP1/AHR/IL1B/FOS	5
GO:0010573	vascular endothelial growth factor production	4/50	63/18614	2.44133202477257e-05	0.000377979657541711	0.000204148191397986	PTGS2/IL1B/EIF2AK3/IL6	4
GO:0046034	ATP metabolic process	6/50	219/18614	2.55495187859545e-05	0.00039282385133405	0.000212165594596815	DDIT4/UCP2/FBP1/PPARGC1A/INSR/MLXIPL	6
GO:0070482	response to oxygen levels	7/50	333/18614	2.84070757046482e-05	0.00043374665937994	0.000234268152453578	DDIT4/UCP2/ADM/PTGS2/EGR1/TWIST1/FOS	7
GO:0009132	nucleoside diphosphate metabolic process	5/50	134/18614	2.93052427816485e-05	0.000444395941908012	0.000240019868781202	DDIT4/UCP2/FBP1/INSR/MLXIPL	5
GO:0010893	positive regulation of steroid biosynthetic process	3/50	23/18614	3.10973137010203e-05	0.000468363622680673	0.000252964900568271	ADM/DAB2/NR1D1	3
GO:0071333	cellular response to glucose stimulus	5/50	136/18614	3.14669307927411e-05	0.000470728275507628	0.000254242058183172	UCP2/IRS2/NCF1/MLXIPL/NR1D1	5
GO:0071331	cellular response to hexose stimulus	5/50	138/18614	3.37504490274069e-05	0.000501499960715965	0.000270861957577776	UCP2/IRS2/NCF1/MLXIPL/NR1D1	5
GO:0071241	cellular response to inorganic substance	6/50	231/18614	3.44653311305636e-05	0.000508708287487119	0.000274755201153125	PTGS2/FBP1/NCF1/EIF2AK3/EGFR/FOS	6
GO:0048143	astrocyte activation	3/50	24/18614	3.5472586729303e-05	0.000516686230386032	0.000279064117205597	IL1B/IL6/NR1D1	3
GO:0120255	olefinic compound biosynthetic process	3/50	24/18614	3.5472586729303e-05	0.000516686230386032	0.000279064117205597	ADM/DAB2/EGR1	3
GO:0071326	cellular response to monosaccharide stimulus	5/50	140/18614	3.61605452061919e-05	0.000523264360042541	0.000282616989021218	UCP2/IRS2/NCF1/MLXIPL/NR1D1	5
GO:0042886	amide transport	7/50	349/18614	3.83037136685043e-05	0.000550678065338108	0.000297423231219555	UCP2/IRS2/CD74/IL1B/IL6/KMO/NR1D1	7
GO:0032922	circadian regulation of gene expression	4/50	71/18614	3.91983461990438e-05	0.00055990411925602	0.000302406256584814	AHR/PPARGC1A/EGR1/NR1D1	4
GO:0014074	response to purine-containing compound	5/50	143/18614	4.00236532907419e-05	0.00056377890827964	0.000304499044266472	PTGS2/FBP1/AHR/IL1B/FOS	5
GO:0033135	regulation of peptidyl-serine phosphorylation	5/50	143/18614	4.00236532907419e-05	0.00056377890827964	0.000304499044266472	DDIT4/PTGS2/IL6/EGFR/MLXIPL	5
GO:0046885	regulation of hormone biosynthetic process	3/50	25/18614	4.02335444933076e-05	0.00056377890827964	0.000304499044266472	ADM/DAB2/EGR1	3
GO:0002790	peptide secretion	6/50	243/18614	4.5728240461627e-05	0.00063674417850341	0.00034390785279317	UCP2/IRS2/CD74/IL1B/IL6/NR1D1	6
GO:0009205	purine ribonucleoside triphosphate metabolic process	6/50	244/18614	4.67859917110213e-05	0.000647401160301257	0.000349663727524475	DDIT4/UCP2/FBP1/PPARGC1A/INSR/MLXIPL	6
GO:0034637	cellular carbohydrate biosynthetic process	4/50	75/18614	4.86488360868031e-05	0.000668997037864485	0.000361327739748992	IRS2/FBP1/INSR/NR1D1	4
GO:0046883	regulation of hormone secretion	6/50	247/18614	5.0077569508008e-05	0.000683543028357068	0.00036918408225818	UCP2/DAB2/IRS2/IL1B/IL6/NR1D1	6
GO:0045940	positive regulation of steroid metabolic process	3/50	27/18614	5.09733005177943e-05	0.000683543028357068	0.00036918408225818	ADM/DAB2/NR1D1	3
GO:0050996	positive regulation of lipid catabolic process	3/50	27/18614	5.09733005177943e-05	0.000683543028357068	0.00036918408225818	IRS2/IL1B/TWIST1	3
GO:0050810	regulation of steroid biosynthetic process	4/50	76/18614	5.12502902923547e-05	0.000683543028357068	0.00036918408225818	ADM/DAB2/EGR1/NR1D1	4
GO:0150076	neuroinflammatory response	4/50	76/18614	5.12502902923547e-05	0.000683543028357068	0.00036918408225818	PTGS2/IL1B/IL6/NR1D1	4
GO:0006066	alcohol metabolic process	7/50	366/18614	5.17664176782198e-05	0.000686292507422627	0.000370669085927877	DAB2/ADH1B/DHRS9/EDNRB/ACADL/AKR1B10/ADH1C	7
GO:0009144	purine nucleoside triphosphate metabolic process	6/50	249/18614	5.2373258787642e-05	0.000690204731879996	0.000372782092623818	DDIT4/UCP2/FBP1/PPARGC1A/INSR/MLXIPL	6
GO:0010675	regulation of cellular carbohydrate metabolic process	5/50	152/18614	5.35576396843104e-05	0.000697509495653312	0.000376727422175706	DDIT4/IRS2/FBP1/PPARGC1A/INSR	5
GO:0034614	cellular response to reactive oxygen species	5/50	152/18614	5.35576396843104e-05	0.000697509495653312	0.000376727422175706	KLF2/NCF1/IL6/EGFR/FOS	5
GO:0009199	ribonucleoside triphosphate metabolic process	6/50	251/18614	5.47525546898123e-05	0.000708901497562833	0.000382880283949688	DDIT4/UCP2/FBP1/PPARGC1A/INSR/MLXIPL	6
GO:0002675	positive regulation of acute inflammatory response	3/50	28/18614	5.69821847013822e-05	0.000733479982144537	0.000396155213101409	PTGS2/IL1B/IL6	3
GO:0045913	positive regulation of carbohydrate metabolic process	4/50	79/18614	5.96652490876506e-05	0.000763577233988777	0.000412410848576642	IRS2/PPARGC1A/INSR/MLXIPL	4
GO:0008643	carbohydrate transport	5/50	156/18614	6.06005890277339e-05	0.000771090253490821	0.000416468657807052	IRS2/SLC37A4/IL1B/INSR/SLC5A2	5
GO:0015833	peptide transport	6/50	259/18614	6.51511295369377e-05	0.000824254861684458	0.00044518305656518	UCP2/IRS2/CD74/IL1B/IL6/NR1D1	6
GO:0070498	interleukin-1-mediated signaling pathway	3/50	30/18614	7.03522650691316e-05	0.000884999516267372	0.000477991466019937	IL1B/EGR1/IL6	3
GO:0071216	cellular response to biotic stimulus	6/50	264/18614	7.24140054982996e-05	0.000901555959717394	0.000486933661502858	EDNRB/IL1B/EIF2AK3/IL6/KMO/NR1D1	6
GO:0016052	carbohydrate catabolic process	5/50	162/18614	7.24828188029341e-05	0.000901555959717394	0.000486933661502858	DDIT4/UCP2/FBP1/INSR/MLXIPL	5
GO:0050796	regulation of insulin secretion	5/50	163/18614	7.46262308706319e-05	0.000923030587416642	0.000498532186233683	UCP2/IRS2/IL1B/IL6/NR1D1	5
GO:0071276	cellular response to cadmium ion	3/50	31/18614	7.77428176482393e-05	0.000956236657073344	0.000516466905546198	NCF1/EGFR/FOS	3
GO:0001523	retinoid metabolic process	4/50	85/18614	7.94591060841188e-05	0.00097194729762563	0.000524952279799703	ADH1B/DHRS9/AKR1B10/ADH1C	4
GO:0009141	nucleoside triphosphate metabolic process	6/50	269/18614	8.03101210988716e-05	0.000976959385235723	0.000527659326595247	DDIT4/UCP2/FBP1/PPARGC1A/INSR/MLXIPL	6
GO:0006970	response to osmotic stress	4/50	86/18614	8.31709020227152e-05	0.00100623156873383	0.000543469339647998	PTGS2/FBP1/KMO/FMO1	4
GO:0016101	diterpenoid metabolic process	4/50	88/18614	9.09708686935712e-05	0.0010946168656933	0.000591206560846092	ADH1B/DHRS9/AKR1B10/ADH1C	4
GO:0042573	retinoic acid metabolic process	3/50	33/18614	9.40074372734813e-05	0.00112504035742426	0.000607638399673825	ADH1B/DHRS9/ADH1C	3
GO:0034405	response to fluid shear stress	3/50	34/18614	0.00010291014222605	0.00122496266069073	0.000661606800049763	KLF2/KLF4/PTGS2	3
GO:0032635	interleukin-6 production	5/50	178/18614	0.00011303935902697	0.00133121883449846	0.000718996147002451	KLF2/CD74/IL1B/IL6/TWIST1	5
GO:0032675	regulation of interleukin-6 production	5/50	178/18614	0.00011303935902697	0.00133121883449846	0.000718996147002451	KLF2/CD74/IL1B/IL6/TWIST1	5
GO:0050678	regulation of epithelial cell proliferation	7/50	419/18614	0.000120656729894107	0.00141340740733097	0.000763386494902288	KLF9/DAB2/IRS2/EDNRB/TWIST1/EGFR/NR1D1	7
GO:0044262	cellular carbohydrate metabolic process	6/50	290/18614	0.000121313922598482	0.00141362644543705	0.000763504798182137	DDIT4/IRS2/FBP1/PPARGC1A/INSR/NR1D1	6
GO:1903580	positive regulation of ATP metabolic process	3/50	36/18614	0.000122327049536564	0.00141796904541336	0.000765850252265287	PPARGC1A/INSR/MLXIPL	3
GO:0006006	glucose metabolic process	5/50	187/18614	0.000142451699487494	0.00163413503971664	0.00088260229407032	IRS2/FBP1/SLC37A4/PPARGC1A/INSR	5
GO:0007565	female pregnancy	5/50	187/18614	0.000142451699487494	0.00163413503971664	0.00088260229407032	UCP2/ADM/PTGS2/IL1B/FOS	5
GO:0006721	terpenoid metabolic process	4/50	99/18614	0.000143702718839053	0.00163998876035909	0.000885763909935781	ADH1B/DHRS9/AKR1B10/ADH1C	4
GO:0032755	positive regulation of interleukin-6 production	4/50	100/18614	0.000149395459705586	0.00169621306558035	0.000916130862216171	CD74/IL1B/IL6/TWIST1	4
GO:0031099	regeneration	5/50	190/18614	0.000153454346351958	0.00173143790607387	0.000935155927019408	UCP2/KLF4/ADM/IL6/TNC	5
GO:0048511	rhythmic process	6/50	303/18614	0.000154061999772608	0.00173143790607387	0.000935155927019408	KLF9/AHR/PPARGC1A/EGR1/TWIST1/NR1D1	6
GO:0043255	regulation of carbohydrate biosynthetic process	4/50	101/18614	0.00015524968305304	0.00173214634502893	0.000935538557482463	IRS2/FBP1/PPARGC1A/INSR	4
GO:0032350	regulation of hormone metabolic process	3/50	39/18614	0.000155689757299348	0.00173214634502893	0.000935538557482463	ADM/DAB2/EGR1	3
GO:0090276	regulation of peptide hormone secretion	5/50	192/18614	0.000161143186891146	0.00178385507888499	0.000963466633201801	UCP2/IRS2/IL1B/IL6/NR1D1	5
GO:0048732	gland development	7/50	441/18614	0.000165493784314483	0.00182290168394162	0.00098455584698221	UCP2/IRS2/IL6/INSR/TNC/EGFR/TBX2	7
GO:0010906	regulation of glucose metabolic process	4/50	103/18614	0.000167453537342047	0.0018232445545587	0.000984741032652824	IRS2/FBP1/PPARGC1A/INSR	4
GO:0032677	regulation of interleukin-8 production	4/50	103/18614	0.000167453537342047	0.0018232445545587	0.000984741032652824	KLF4/CD74/IL1B/IL6	4
GO:0045922	negative regulation of fatty acid metabolic process	3/50	40/18614	0.000167995433211371	0.0018232445545587	0.000984741032652824	ACADL/FMO1/FMO2	3
GO:0018105	peptidyl-serine phosphorylation	6/50	309/18614	0.000171365991153094	0.00185075270445342	0.000999598284723568	DDIT4/PTGS2/EIF2AK3/IL6/EGFR/MLXIPL	6
GO:0032637	interleukin-8 production	4/50	104/18614	0.00017380867930232	0.00186802143677348	0.00100892519002266	KLF4/CD74/IL1B/IL6	4
GO:0009150	purine ribonucleotide metabolic process	7/50	445/18614	0.000174938208394242	0.00187107822891232	0.00101057617460391	DDIT4/UCP2/FBP1/TDO2/PPARGC1A/INSR/MLXIPL	7
GO:0030073	insulin secretion	5/50	197/18614	0.000181656983549163	0.00193359885373965	0.00104434379206402	UCP2/IRS2/IL1B/IL6/NR1D1	5
GO:0045981	positive regulation of nucleotide metabolic process	3/50	42/18614	0.000194464784754655	0.00205021444498479	0.00110732829815182	PPARGC1A/INSR/MLXIPL	3
GO:1900544	positive regulation of purine nucleotide metabolic process	3/50	42/18614	0.000194464784754655	0.00205021444498479	0.00110732829815182	PPARGC1A/INSR/MLXIPL	3
GO:0060485	mesenchyme development	6/50	320/18614	0.000207067272525716	0.00214866133535587	0.00116049982264264	DAB2/EDNRB/IL1B/IL6/TWIST1/TBX2	6
GO:0045833	negative regulation of lipid metabolic process	4/50	109/18614	0.000208227829028541	0.00214866133535587	0.00116049982264264	ACADL/IL1B/FMO1/FMO2	4
GO:0010907	positive regulation of glucose metabolic process	3/50	43/18614	0.00020865500772426	0.00214866133535587	0.00116049982264264	IRS2/PPARGC1A/INSR	3
GO:0014002	astrocyte development	3/50	43/18614	0.00020865500772426	0.00214866133535587	0.00116049982264264	IL1B/IL6/NR1D1	3
GO:0071364	cellular response to epidermal growth factor stimulus	3/50	43/18614	0.00020865500772426	0.00214866133535587	0.00116049982264264	DAB2/EGFR/FOS	3
GO:0001676	long-chain fatty acid metabolic process	4/50	110/18614	0.000215660003161087	0.0022003283271827	0.00118840535333977	PTGS2/ACADL/CBR1/CYP2B6	4
GO:0010717	regulation of epithelial to mesenchymal transition	4/50	110/18614	0.000215660003161087	0.0022003283271827	0.00118840535333977	DAB2/IL1B/IL6/TWIST1	4
GO:0042181	ketone biosynthetic process	3/50	44/18614	0.000223499771829882	0.00224971990952833	0.00121508192707849	ADM/DAB2/EGR1	3
GO:0120178	steroid hormone biosynthetic process	3/50	44/18614	0.000223499771829882	0.00224971990952833	0.00121508192707849	ADM/DAB2/EGR1	3
GO:1901605	alpha-amino acid metabolic process	5/50	206/18614	0.000223549403837503	0.00224971990952833	0.00121508192707849	UCP2/TDO2/ALDH5A1/ALDH4A1/KMO	5
GO:0009259	ribonucleotide metabolic process	7/50	464/18614	0.000225967748563766	0.00226376739963881	0.00122266902771344	DDIT4/UCP2/FBP1/TDO2/PPARGC1A/INSR/MLXIPL	7
GO:0007623	circadian rhythm	5/50	207/18614	0.000228622566937617	0.00226945200213316	0.0012257393022504	KLF9/AHR/PPARGC1A/EGR1/NR1D1	5
GO:0044703	multi-organism reproductive process	5/50	207/18614	0.000228622566937617	0.00226945200213316	0.0012257393022504	UCP2/ADM/PTGS2/IL1B/FOS	5
GO:0014066	regulation of phosphatidylinositol 3-kinase signaling	4/50	112/18614	0.000231095356613258	0.00226945200213316	0.0012257393022504	NCF1/INSR/TWIST1/EGFR	4
GO:0018209	peptidyl-serine modification	6/50	327/18614	0.000232685458213292	0.00226945200213316	0.0012257393022504	DDIT4/PTGS2/EIF2AK3/IL6/EGFR/MLXIPL	6
GO:0071496	cellular response to external stimulus	6/50	327/18614	0.000232685458213292	0.00226945200213316	0.0012257393022504	UCP2/PTGS2/FOXO3/IL1B/EIF2AK3/FOS	6
GO:1901214	regulation of neuron death	6/50	327/18614	0.000232685458213292	0.00226945200213316	0.0012257393022504	DDIT4/FOXO3/PPARGC1A/EGR1/KMO/FOS	6
GO:0005978	glycogen biosynthetic process	3/50	45/18614	0.00023901206877997	0.0023016382861397	0.00124312323161446	IRS2/INSR/NR1D1	3
GO:0009250	glucan biosynthetic process	3/50	45/18614	0.00023901206877997	0.0023016382861397	0.00124312323161446	IRS2/INSR/NR1D1	3
GO:0009063	amino acid catabolic process	4/50	113/18614	0.000239104248334296	0.0023016382861397	0.00124312323161446	TDO2/ALDH5A1/ALDH4A1/KMO	4
GO:0002526	acute inflammatory response	4/50	114/18614	0.000247311108370573	0.00236011549108814	0.00127470698325304	PTGS2/EDNRB/IL1B/IL6	4
GO:1904659	glucose transmembrane transport	4/50	114/18614	0.000247311108370573	0.00236011549108814	0.00127470698325304	IRS2/IL1B/INSR/SLC5A2	4
GO:0032869	cellular response to insulin stimulus	5/50	211/18614	0.000249798463978134	0.00237362145599824	0.00128200160415252	UCP2/IRS2/FBP1/IL1B/INSR	5
GO:0019693	ribose phosphate metabolic process	7/50	473/18614	0.000254022062121973	0.00240343951084636	0.00129810644431202	DDIT4/UCP2/FBP1/TDO2/PPARGC1A/INSR/MLXIPL	7
GO:0070849	response to epidermal growth factor	3/50	47/18614	0.000272090669914009	0.00255168969727742	0.00137817691062005	DAB2/EGFR/FOS	3
GO:0140353	lipid export from cell	3/50	47/18614	0.000272090669914009	0.00255168969727742	0.00137817691062005	DAB2/PTGS2/IL1B	3
GO:0008645	hexose transmembrane transport	4/50	117/18614	0.000273148355128612	0.00255168969727742	0.00137817691062005	IRS2/IL1B/INSR/SLC5A2	4
GO:0044706	multi-multicellular organism process	5/50	216/18614	0.000278331971539435	0.00258918901255593	0.00139843042754887	UCP2/ADM/PTGS2/IL1B/FOS	5
GO:0002718	regulation of cytokine production involved in immune response	4/50	119/18614	0.000291416094446609	0.00268831347126996	0.00145196790917258	CD74/IL1B/IL6/TWIST1	4
GO:0006720	isoprenoid metabolic process	4/50	119/18614	0.000291416094446609	0.00268831347126996	0.00145196790917258	ADH1B/DHRS9/AKR1B10/ADH1C	4
GO:0015749	monosaccharide transmembrane transport	4/50	120/18614	0.000300871589279366	0.00276402364591085	0.00149285925058467	IRS2/IL1B/INSR/SLC5A2	4
GO:0002367	cytokine production involved in immune response	4/50	121/18614	0.000310545411069092	0.00283185213076795	0.00152949366260276	CD74/IL1B/IL6/TWIST1	4
GO:0001819	positive regulation of cytokine production	7/50	489/18614	0.000310813038742824	0.00283185213076795	0.00152949366260276	PTGS2/CD74/IL1B/EGR1/EIF2AK3/IL6/TWIST1	7
GO:0071222	cellular response to lipopolysaccharide	5/50	224/18614	0.000329061510417347	0.0029750383385016	0.00160682905554976	EDNRB/IL1B/IL6/KMO/NR1D1	5
GO:0045765	regulation of angiogenesis	6/50	349/18614	0.000329849233327454	0.0029750383385016	0.00160682905554976	KLF2/KLF4/ADM/IL1B/IL6/TWIST1	6
GO:0022612	gland morphogenesis	4/50	123/18614	0.000330559815389066	0.0029750383385016	0.00160682905554976	IL6/TNC/EGFR/TBX2	4
GO:0043410	positive regulation of MAPK cascade	7/50	495/18614	0.000334578242842656	0.00299901307552081	0.00161977789844133	NCF1/CD74/IL1B/IL6/INSR/GDF15/EGFR	7
GO:0019318	hexose metabolic process	5/50	228/18614	0.000356914076442165	0.00318632163404416	0.00172094393394864	IRS2/FBP1/SLC37A4/PPARGC1A/INSR	5
GO:1901342	regulation of vasculature development	6/50	355/18614	0.000361213591687253	0.00321175458632762	0.00173468036422202	KLF2/KLF4/ADM/IL1B/IL6/TWIST1	6
GO:0006568	tryptophan metabolic process	2/50	11/18614	0.000382958222743395	0.0033645615283884	0.00181721195086256	TDO2/KMO	2
GO:0032000	positive regulation of fatty acid beta-oxidation	2/50	11/18614	0.000382958222743395	0.0033645615283884	0.00181721195086256	IRS2/TWIST1	2
GO:0070189	kynurenine metabolic process	2/50	11/18614	0.000382958222743395	0.0033645615283884	0.00181721195086256	TDO2/KMO	2
GO:0050864	regulation of B cell activation	4/50	130/18614	0.00040792266005984	0.00356972636115607	0.00192802222520482	IRS2/CD74/AHR/IL6	4
GO:0046686	response to cadmium ion	3/50	54/18614	0.00041075049265055	0.00358032122333983	0.00193374454890603	NCF1/EGFR/FOS	3
GO:0071219	cellular response to molecule of bacterial origin	5/50	237/18614	0.000426095903924652	0.00369951502466345	0.00199812155565905	EDNRB/IL1B/IL6/KMO/NR1D1	5
GO:0010038	response to metal ion	6/50	367/18614	0.00043094455234677	0.00372699702693652	0.00201296468530399	PTGS2/FBP1/NCF1/EIF2AK3/EGFR/FOS	6
GO:0061900	glial cell activation	3/50	55/18614	0.000433628361815891	0.00372746379477707	0.00201321678831682	IL1B/IL6/NR1D1	3
GO:0030072	peptide hormone secretion	5/50	238/18614	0.000434365699662369	0.00372746379477707	0.00201321678831682	UCP2/IRS2/IL1B/IL6/NR1D1	5
GO:0050670	regulation of lymphocyte proliferation	5/50	239/18614	0.000442756261792137	0.00378479677068645	0.00204418253767879	IRS2/CD74/AHR/IL1B/IL6	5
GO:0034219	carbohydrate transmembrane transport	4/50	133/18614	0.000444739630090088	0.00378712900392098	0.0020454421853536	IRS2/IL1B/INSR/SLC5A2	4
GO:0019369	arachidonic acid metabolic process	3/50	56/18614	0.000457309423101706	0.00387924545113861	0.00209519461441234	PTGS2/CBR1/CYP2B6	3
GO:0009306	protein secretion	6/50	373/18614	0.000469546949763494	0.00395276405618394	0.00213490228109397	UCP2/IRS2/EDNRB/IL1B/IL6/NR1D1	6
GO:0070997	neuron death	6/50	373/18614	0.000469546949763494	0.00395276405618394	0.00213490228109397	DDIT4/FOXO3/PPARGC1A/EGR1/KMO/FOS	6
GO:0035592	establishment of protein localization to extracellular region	6/50	374/18614	0.000476235310060995	0.00398978934321078	0.00215489977363545	UCP2/IRS2/EDNRB/IL1B/IL6/NR1D1	6
GO:0032944	regulation of mononuclear cell proliferation	5/50	243/18614	0.00047754931163092	0.00398978934321078	0.00215489977363545	IRS2/CD74/AHR/IL1B/IL6	5
GO:0010676	positive regulation of cellular carbohydrate metabolic process	3/50	57/18614	0.000481805364779906	0.00401021457752899	0.00216593151717441	IRS2/PPARGC1A/INSR	3
GO:0045444	fat cell differentiation	5/50	246/18614	0.00050496910414813	0.0041872718973182	0.00226156082125873	KLF4/PTGS2/PPARGC1A/IL6/NR1D1	5
GO:0071692	protein localization to extracellular region	6/50	382/18614	0.000532464847252096	0.0043733898392015	0.00236208380037698	UCP2/IRS2/EDNRB/IL1B/IL6/NR1D1	6
GO:0031102	neuron projection regeneration	3/50	59/18614	0.000533288117996138	0.0043733898392015	0.00236208380037698	KLF4/ADM/TNC	3
GO:0033002	muscle cell proliferation	5/50	249/18614	0.00053355996180691	0.0043733898392015	0.00236208380037698	PTGS2/PPARGC1A/IL6/FOS/TBX2	5
GO:1902074	response to salt	6/50	383/18614	0.000539842642661662	0.0043733898392015	0.00236208380037698	DAB2/PTGS2/EDNRB/IL1B/EGR1/FOS	6
GO:0006586	indolalkylamine metabolic process	2/50	13/18614	0.000541241560949056	0.0043733898392015	0.00236208380037698	TDO2/KMO	2
GO:0032341	aldosterone metabolic process	2/50	13/18614	0.000541241560949056	0.0043733898392015	0.00236208380037698	DAB2/EDNRB	2
GO:0034616	response to laminar fluid shear stress	2/50	13/18614	0.000541241560949056	0.0043733898392015	0.00236208380037698	KLF2/KLF4	2
GO:0002697	regulation of immune effector process	6/50	384/18614	0.00054729998632779	0.00440626243538082	0.0023798384094483	NCF1/CD74/AHR/IL1B/IL6/TWIST1	6
GO:0019748	secondary metabolic process	3/50	60/18614	0.00056029778331359	0.0044945626531025	0.00242752967903981	FMO1/FMO2/AKR1B10	3
GO:0097305	response to alcohol	5/50	252/18614	0.000563354060941674	0.00450276494918724	0.00243195976906609	KLF9/KLF2/FBP1/AHR/FOS	5
GO:0035296	regulation of tube diameter	4/50	142/18614	0.000569405384146232	0.00451850724193461	0.00244046223878558	KLF2/ADM/PTGS2/EDNRB	4
GO:0097746	blood vessel diameter maintenance	4/50	142/18614	0.000569405384146232	0.00451850724193461	0.00244046223878558	KLF2/ADM/PTGS2/EDNRB	4
GO:0035150	regulation of tube size	4/50	143/18614	0.000584639390789554	0.00462282718288597	0.00249680581931178	KLF2/ADM/PTGS2/EDNRB	4
GO:0050994	regulation of lipid catabolic process	3/50	61/18614	0.000588168037670681	0.00463417806193198	0.00250293647047722	IRS2/IL1B/TWIST1	3
GO:0048762	mesenchymal cell differentiation	5/50	255/18614	0.000594383906605192	0.00466654599015566	0.00252041850654535	DAB2/EDNRB/IL1B/IL6/TWIST1	5
GO:0014065	phosphatidylinositol 3-kinase signaling	4/50	144/18614	0.000600161088838877	0.00469525318264761	0.00253592336589535	NCF1/INSR/TWIST1/EGFR	4
GO:0005996	monosaccharide metabolic process	5/50	256/18614	0.000605007463418668	0.00471650184510187	0.00254739984597334	IRS2/FBP1/SLC37A4/PPARGC1A/INSR	5
GO:0034612	response to tumor necrosis factor	5/50	257/18614	0.000615773193803252	0.00475902038448145	0.00257036426414251	KLF2/PTGS2/FOXO3/NR1D1/FOS	5
GO:0050671	positive regulation of lymphocyte proliferation	4/50	145/18614	0.000615973556109912	0.00475902038448145	0.00257036426414251	IRS2/CD74/IL1B/IL6	4
GO:0043030	regulation of macrophage activation	3/50	62/18614	0.000616910049840188	0.00475902038448145	0.00257036426414251	CD74/IL6/NR1D1	3
GO:0008212	mineralocorticoid metabolic process	2/50	14/18614	0.000630364922061483	0.00482560290062356	0.00260632572391403	DAB2/EDNRB	2
GO:0061029	eyelid development in camera-type eye	2/50	14/18614	0.000630364922061483	0.00482560290062356	0.00260632572391403	TWIST1/EGFR	2
GO:0055123	digestive system development	4/50	146/18614	0.000632079874065417	0.00482560290062356	0.00260632572391403	EDNRB/INSR/EGFR/TBX2	4
GO:0032757	positive regulation of interleukin-8 production	3/50	63/18614	0.000646534886319811	0.00488347498163189	0.00263758264590588	CD74/IL1B/IL6	3
GO:0033692	cellular polysaccharide biosynthetic process	3/50	63/18614	0.000646534886319811	0.00488347498163189	0.00263758264590588	IRS2/INSR/NR1D1	3
GO:0070542	response to fatty acid	3/50	63/18614	0.000646534886319811	0.00488347498163189	0.00263758264590588	UCP2/PTGS2/FOXO3	3
GO:0120161	regulation of cold-induced thermogenesis	4/50	147/18614	0.000648483127642175	0.00488347498163189	0.00263758264590588	UCP2/ACADL/PPARGC1A/NR1D1	4
GO:0032946	positive regulation of mononuclear cell proliferation	4/50	148/18614	0.00066518640507933	0.00497541452988391	0.00268723953118819	IRS2/CD74/IL1B/IL6	4
GO:0106106	cold-induced thermogenesis	4/50	148/18614	0.00066518640507933	0.00497541452988391	0.00268723953118819	UCP2/ACADL/PPARGC1A/NR1D1	4
GO:0071456	cellular response to hypoxia	4/50	149/18614	0.000682192797748086	0.00508543721957664	0.00274666318710553	PTGS2/EGR1/TWIST1/FOS	4
GO:0003018	vascular process in circulatory system	5/50	265/18614	0.000707165372771563	0.00524604552892974	0.00283340832066951	KLF2/ADM/PTGS2/EDNRB/INSR	5
GO:0030888	regulation of B cell proliferation	3/50	65/18614	0.000708476790040647	0.00524604552892974	0.00283340832066951	IRS2/CD74/AHR	3
GO:0035435	phosphate ion transmembrane transport	2/50	15/18614	0.000726096238583438	0.00528808247442017	0.00285611262822294	UCP2/SLC37A4	2
GO:0043518	negative regulation of DNA damage response, signal transduction by p53 class mediator	2/50	15/18614	0.000726096238583438	0.00528808247442017	0.00285611262822294	CD74/TWIST1	2
GO:0045725	positive regulation of glycogen biosynthetic process	2/50	15/18614	0.000726096238583438	0.00528808247442017	0.00285611262822294	IRS2/INSR	2
GO:0045820	negative regulation of glycolytic process	2/50	15/18614	0.000726096238583438	0.00528808247442017	0.00285611262822294	DDIT4/FBP1	2
GO:0071639	positive regulation of monocyte chemotactic protein-1 production	2/50	15/18614	0.000726096238583438	0.00528808247442017	0.00285611262822294	IL1B/TWIST1	2
GO:0031100	animal organ regeneration	3/50	66/18614	0.000740815483717842	0.00537759174082394	0.00290445690941663	UCP2/ADM/IL6	3
GO:0070663	regulation of leukocyte proliferation	5/50	268/18614	0.000743933422068869	0.00538257711261593	0.00290714952690139	IRS2/CD74/AHR/IL1B/IL6	5
GO:0042446	hormone biosynthetic process	3/50	67/18614	0.000774080255638699	0.00558245500320547	0.00301510430449361	ADM/DAB2/EGR1	3
GO:0002903	negative regulation of B cell apoptotic process	2/50	16/18614	0.000828400797169467	0.00588645797381369	0.0031792974175117	IRS2/CD74	2
GO:0009074	aromatic amino acid family catabolic process	2/50	16/18614	0.000828400797169467	0.00588645797381369	0.0031792974175117	TDO2/KMO	2
GO:0061469	regulation of type B pancreatic cell proliferation	2/50	16/18614	0.000828400797169467	0.00588645797381369	0.0031792974175117	IRS2/NR1D1	2
GO:0070875	positive regulation of glycogen metabolic process	2/50	16/18614	0.000828400797169467	0.00588645797381369	0.0031792974175117	IRS2/INSR	2
GO:0036294	cellular response to decreased oxygen levels	4/50	157/18614	0.000829527952949355	0.00588645797381369	0.0031792974175117	PTGS2/EGR1/TWIST1/FOS	4
GO:0050708	regulation of protein secretion	5/50	275/18614	0.000835285313999383	0.00590837599103717	0.00319113541854145	UCP2/IRS2/IL1B/IL6/NR1D1	5
GO:0000271	polysaccharide biosynthetic process	3/50	70/18614	0.000879536177165594	0.00618188284522104	0.00333885746787006	IRS2/INSR/NR1D1	3
GO:0014823	response to activity	3/50	70/18614	0.000879536177165594	0.00618188284522104	0.00333885746787006	PPARGC1A/IL6/FOS	3
GO:1990845	adaptive thermogenesis	4/50	161/18614	0.000911041304680419	0.00638305521696977	0.00344751139945688	UCP2/ACADL/PPARGC1A/NR1D1	4
GO:0009404	toxin metabolic process	2/50	17/18614	0.000937244016828691	0.00654592508914423	0.00353547801134781	FMO1/FMO2	2
GO:0001503	ossification	6/50	429/18614	0.000975280369279475	0.00679015955215332	0.00366738993545675	PTGS2/EIF2AK3/IL6/TWIST1/TNC/EGFR	6
GO:0033674	positive regulation of kinase activity	6/50	430/18614	0.000987077211771233	0.0068507490497226	0.00370011454404264	NCF1/CD74/IL1B/EGR1/INSR/EGFR	6
GO:0010721	negative regulation of cell development	5/50	286/18614	0.000995456985327515	0.00688731801723475	0.00371986557675019	EDNRB/CD74/IL1B/IL6/NR1D1	5
GO:0070665	positive regulation of leukocyte proliferation	4/50	166/18614	0.00102068544986892	0.00703986786918939	0.00380225830808689	IRS2/CD74/IL1B/IL6	4
GO:0051145	smooth muscle cell differentiation	3/50	74/18614	0.0010337387325986	0.00710499227728744	0.0038374322383866	ADM/EDNRB/TBX2	3
GO:0002830	positive regulation of type 2 immune response	2/50	18/18614	0.00105259144848703	0.00710499227728744	0.0038374322383866	CD74/IL6	2
GO:0032310	prostaglandin secretion	2/50	18/18614	0.00105259144848703	0.00710499227728744	0.0038374322383866	PTGS2/IL1B	2
GO:0060263	regulation of respiratory burst	2/50	18/18614	0.00105259144848703	0.00710499227728744	0.0038374322383866	NCF1/INSR	2
GO:0072567	chemokine (C-X-C motif) ligand 2 production	2/50	18/18614	0.00105259144848703	0.00710499227728744	0.0038374322383866	KLF4/CD74	2
GO:0150078	positive regulation of neuroinflammatory response	2/50	18/18614	0.00105259144848703	0.00710499227728744	0.0038374322383866	IL1B/IL6	2
GO:2000341	regulation of chemokine (C-X-C motif) ligand 2 production	2/50	18/18614	0.00105259144848703	0.00710499227728744	0.0038374322383866	KLF4/CD74	2
GO:0006520	amino acid metabolic process	5/50	290/18614	0.00105902490881116	0.0071266904197809	0.00384915148427286	UCP2/TDO2/ALDH5A1/ALDH4A1/KMO	5
GO:0005977	glycogen metabolic process	3/50	75/18614	0.00107478414495326	0.00721082453614095	0.00389459262732664	IRS2/INSR/NR1D1	3
GO:0019932	second-messenger-mediated signaling	5/50	292/18614	0.00109191868594427	0.0073036494582496	0.00394472770625757	ADM/EDNRB/AHR/EIF2AK3/EGFR	5
GO:0009267	cellular response to starvation	4/50	170/18614	0.00111484601628948	0.00738119300504162	0.00398660925865416	UCP2/FOXO3/EIF2AK3/FOS	4
GO:0006073	cellular glucan metabolic process	3/50	76/18614	0.00111684718007631	0.00738119300504162	0.00398660925865416	IRS2/INSR/NR1D1	3
GO:0006635	fatty acid beta-oxidation	3/50	76/18614	0.00111684718007631	0.00738119300504162	0.00398660925865416	IRS2/ACADL/TWIST1	3
GO:0044042	glucan metabolic process	3/50	76/18614	0.00111684718007631	0.00738119300504162	0.00398660925865416	IRS2/INSR/NR1D1	3
GO:0010827	regulation of glucose transmembrane transport	3/50	77/18614	0.0011599375279279	0.00760298935778317	0.00410640227758364	IRS2/IL1B/INSR	3
GO:0001837	epithelial to mesenchymal transition	4/50	172/18614	0.00116414335695054	0.00760298935778317	0.00410640227758364	DAB2/IL1B/IL6/TWIST1	4
GO:0048015	phosphatidylinositol-mediated signaling	4/50	172/18614	0.00116414335695054	0.00760298935778317	0.00410640227758364	NCF1/INSR/TWIST1/EGFR	4
GO:0071453	cellular response to oxygen levels	4/50	172/18614	0.00116414335695054	0.00760298935778317	0.00410640227758364	PTGS2/EGR1/TWIST1/FOS	4
GO:0035743	CD4-positive, alpha-beta T cell cytokine production	2/50	19/18614	0.00117440877455076	0.00764747360839818	0.00413042838355933	IL1B/IL6	2
GO:0030522	intracellular receptor signaling pathway	5/50	299/18614	0.00121305672315962	0.00787597532280174	0.00425384299277458	KLF2/DAB2/AHR/TWIST1/NR1D1	5
GO:0030217	T cell differentiation	5/50	300/18614	0.00123114333565313	0.00797003317291239	0.00430464398061545	CD74/FOXO3/IL1B/EGR1/IL6	5
GO:0006694	steroid biosynthetic process	4/50	175/18614	0.00124093087012621	0.00797064532562038	0.00430497460652534	ADM/DAB2/EGR1/NR1D1	4
GO:0009064	glutamine family amino acid metabolic process	3/50	79/18614	0.0012492384498601	0.00797064532562038	0.00430497460652534	UCP2/ALDH5A1/ALDH4A1	3
GO:0019362	pyridine nucleotide metabolic process	3/50	79/18614	0.0012492384498601	0.00797064532562038	0.00430497460652534	KMO/FMO1/FMO2	3
GO:0042310	vasoconstriction	3/50	79/18614	0.0012492384498601	0.00797064532562038	0.00430497460652534	ADM/PTGS2/EDNRB	3
GO:0046496	nicotinamide nucleotide metabolic process	3/50	79/18614	0.0012492384498601	0.00797064532562038	0.00430497460652534	KMO/FMO1/FMO2	3
GO:0048017	inositol lipid-mediated signaling	4/50	176/18614	0.00126729691147313	0.00806263035057903	0.00435465605394275	NCF1/INSR/TWIST1/EGFR	4
GO:0022900	electron transport chain	4/50	177/18614	0.00129405324747425	0.00814715605637195	0.00440030869587721	NCF1/PPARGC1A/ALDH4A1/NQO2	4
GO:0002720	positive regulation of cytokine production involved in immune response	3/50	80/18614	0.00129546793357301	0.00814715605637195	0.00440030869587721	CD74/IL1B/IL6	3
GO:0032890	regulation of organic acid transport	3/50	80/18614	0.00129546793357301	0.00814715605637195	0.00440030869587721	IRS2/IL1B/KMO	3
GO:0031998	regulation of fatty acid beta-oxidation	2/50	20/18614	0.0013026618084714	0.00814715605637195	0.00440030869587721	IRS2/TWIST1	2
GO:0043605	amide catabolic process	2/50	20/18614	0.0013026618084714	0.00814715605637195	0.00440030869587721	TDO2/ALDH4A1	2
GO:1903978	regulation of microglial cell activation	2/50	20/18614	0.0013026618084714	0.00814715605637195	0.00440030869587721	IL6/NR1D1	2
GO:0031016	pancreas development	3/50	81/18614	0.00134276255028024	0.00835783561378938	0.00451409749311308	EIF2AK3/IL6/INSR	3
GO:0046651	lymphocyte proliferation	5/50	306/18614	0.00134389768677011	0.00835783561378938	0.00451409749311308	IRS2/CD74/AHR/IL1B/IL6	5
GO:1905952	regulation of lipid localization	4/50	182/18614	0.00143379828273379	0.00869060745193511	0.00469382877639818	DAB2/IRS2/IL1B/IL6	4
GO:0002902	regulation of B cell apoptotic process	2/50	21/18614	0.00143731649431189	0.00869060745193511	0.00469382877639818	IRS2/CD74	2
GO:0006067	ethanol metabolic process	2/50	21/18614	0.00143731649431189	0.00869060745193511	0.00469382877639818	ADH1B/ADH1C	2
GO:0035809	regulation of urine volume	2/50	21/18614	0.00143731649431189	0.00869060745193511	0.00469382877639818	ADM/EDNRB	2
GO:0038083	peptidyl-tyrosine autophosphorylation	2/50	21/18614	0.00143731649431189	0.00869060745193511	0.00469382877639818	INSR/EGFR	2
GO:0045821	positive regulation of glycolytic process	2/50	21/18614	0.00143731649431189	0.00869060745193511	0.00469382877639818	INSR/MLXIPL	2
GO:0060252	positive regulation of glial cell proliferation	2/50	21/18614	0.00143731649431189	0.00869060745193511	0.00469382877639818	IL1B/IL6	2
GO:0071605	monocyte chemotactic protein-1 production	2/50	21/18614	0.00143731649431189	0.00869060745193511	0.00469382877639818	IL1B/TWIST1	2
GO:0071637	regulation of monocyte chemotactic protein-1 production	2/50	21/18614	0.00143731649431189	0.00869060745193511	0.00469382877639818	IL1B/TWIST1	2
GO:1903579	negative regulation of ATP metabolic process	2/50	21/18614	0.00143731649431189	0.00869060745193511	0.00469382877639818	DDIT4/FBP1	2
GO:0050871	positive regulation of B cell activation	3/50	83/18614	0.00144058398141833	0.00869060745193511	0.00469382877639818	IRS2/CD74/IL6	3
GO:0032943	mononuclear cell proliferation	5/50	313/18614	0.00148491142980219	0.00890946857881316	0.00481203646913505	IRS2/CD74/AHR/IL1B/IL6	5
GO:0060070	canonical Wnt signaling pathway	5/50	313/18614	0.00148491142980219	0.00890946857881316	0.00481203646913505	KLF4/DAB2/EDNRB/EGR1/EGFR	5
GO:0006094	gluconeogenesis	3/50	84/18614	0.00149112896580681	0.00892259332512505	0.00481912519247946	FBP1/SLC37A4/PPARGC1A	3
GO:0045766	positive regulation of angiogenesis	4/50	185/18614	0.00152252788763238	0.00906149662155398	0.00489414736941251	KLF4/ADM/IL1B/TWIST1	4
GO:1904018	positive regulation of vasculature development	4/50	185/18614	0.00152252788763238	0.00906149662155398	0.00489414736941251	KLF4/ADM/IL1B/TWIST1	4
GO:0019935	cyclic-nucleotide-mediated signaling	3/50	85/18614	0.00154277542408935	0.00913290050517062	0.00493271286733886	ADM/EDNRB/AHR	3
GO:0072524	pyridine-containing compound metabolic process	3/50	85/18614	0.00154277542408935	0.00913290050517062	0.00493271286733886	KMO/FMO1/FMO2	3
GO:0050890	cognition	5/50	317/18614	0.00157024076446352	0.00924604535245277	0.00499382281195566	PTGS2/CBR3/INSR/EGFR/FOS	5
GO:0051047	positive regulation of secretion	5/50	317/18614	0.00157024076446352	0.00924604535245277	0.00499382281195566	DAB2/IRS2/EDNRB/IL1B/KMO	5
GO:0010042	response to manganese ion	2/50	22/18614	0.00157833890631411	0.00926907782116564	0.00500626273229885	PTGS2/EIF2AK3	2
GO:1903131	mononuclear cell differentiation	6/50	474/18614	0.00162506926488863	0.00951826283720484	0.00514084846815229	CD74/FOXO3/IL1B/EGR1/IL6/FOS	6
GO:0002700	regulation of production of molecular mediator of immune response	4/50	189/18614	0.00164670407569398	0.00958474945151753	0.00517675813099601	CD74/IL1B/IL6/TWIST1	4
GO:0019319	hexose biosynthetic process	3/50	87/18614	0.00164940810344543	0.00958474945151753	0.00517675813099601	FBP1/SLC37A4/PPARGC1A	3
GO:0048708	astrocyte differentiation	3/50	87/18614	0.00164940810344543	0.00958474945151753	0.00517675813099601	IL1B/IL6/NR1D1	3
GO:0042219	cellular modified amino acid catabolic process	2/50	23/18614	0.00172569524846774	0.0100018043981874	0.00540201102854602	ACADL/ALDH4A1	2
GO:0006112	energy reserve metabolic process	3/50	89/18614	0.00176055180459601	0.0101506814983739	0.00548242009325952	IRS2/INSR/NR1D1	3
GO:0051591	response to cAMP	3/50	89/18614	0.00176055180459601	0.0101506814983739	0.00548242009325952	FBP1/AHR/FOS	3
GO:0051051	negative regulation of transport	6/50	483/18614	0.00178737921675517	0.0102785911321973	0.00555150455292926	UCP2/PTGS2/IRS2/CD74/IL1B/TWIST1	6
GO:0051251	positive regulation of lymphocyte activation	5/50	327/18614	0.00179936301205935	0.0103206987272005	0.00557424701854219	IRS2/CD74/FOXO3/IL1B/IL6	5
GO:0060395	SMAD protein signal transduction	3/50	90/18614	0.00181783670624367	0.0103997169706033	0.00561692505995597	DAB2/GDF15/FOS	3
GO:0016042	lipid catabolic process	5/50	330/18614	0.00187265652220719	0.0106416496289868	0.00574759377099273	IRS2/ACADL/IL1B/TWIST1/AKR1B10	5
GO:0014821	phasic smooth muscle contraction	2/50	24/18614	0.00187935185408033	0.0106416496289868	0.00574759377099273	EDNRB/TBX2	2
GO:0042430	indole-containing compound metabolic process	2/50	24/18614	0.00187935185408033	0.0106416496289868	0.00574759377099273	TDO2/KMO	2
GO:1900543	negative regulation of purine nucleotide metabolic process	2/50	24/18614	0.00187935185408033	0.0106416496289868	0.00574759377099273	DDIT4/FBP1	2
GO:0050886	endocrine process	3/50	93/18614	0.00199664430530849	0.0112482709718906	0.00607523217043108	DAB2/EDNRB/IL1B	3
GO:1901606	alpha-amino acid catabolic process	3/50	93/18614	0.00199664430530849	0.0112482709718906	0.00607523217043108	TDO2/ALDH4A1/KMO	3
GO:0034114	regulation of heterotypic cell-cell adhesion	2/50	25/18614	0.00203927518534876	0.0114014021726317	0.00615793889036734	KLF4/IL1B	2
GO:0045980	negative regulation of nucleotide metabolic process	2/50	25/18614	0.00203927518534876	0.0114014021726317	0.00615793889036734	DDIT4/FBP1	2
GO:2000679	positive regulation of transcription regulatory region DNA binding	2/50	25/18614	0.00203927518534876	0.0114014021726317	0.00615793889036734	KLF4/TWIST1	2
GO:0015980	energy derivation by oxidation of organic compounds	5/50	337/18614	0.00205218472656953	0.0114446775431358	0.00618131207578677	IRS2/PPARGC1A/INSR/MLXIPL/NR1D1	5
GO:0043648	dicarboxylic acid metabolic process	3/50	95/18614	0.00212172561362639	0.0118027650969066	0.00637471646939853	ALDH5A1/ALDH4A1/KMO	3
GO:0044264	cellular polysaccharide metabolic process	3/50	96/18614	0.0021860533361927	0.0120862031636423	0.00652780240284203	IRS2/INSR/NR1D1	3
GO:0046364	monosaccharide biosynthetic process	3/50	96/18614	0.0021860533361927	0.0120862031636423	0.00652780240284203	FBP1/SLC37A4/PPARGC1A	3
GO:0002726	positive regulation of T cell cytokine production	2/50	26/18614	0.00220543183293202	0.0120862031636423	0.00652780240284203	IL1B/IL6	2
GO:0006817	phosphate ion transport	2/50	26/18614	0.00220543183293202	0.0120862031636423	0.00652780240284203	UCP2/SLC37A4	2
GO:0048596	embryonic camera-type eye morphogenesis	2/50	26/18614	0.00220543183293202	0.0120862031636423	0.00652780240284203	TWIST1/TBX2	2
GO:2000773	negative regulation of cellular senescence	2/50	26/18614	0.00220543183293202	0.0120862031636423	0.00652780240284203	TWIST1/TBX2	2
GO:0002709	regulation of T cell mediated immunity	3/50	97/18614	0.00225158299158155	0.0123086536873125	0.00664794874187562	AHR/IL1B/IL6	3
GO:0120162	positive regulation of cold-induced thermogenesis	3/50	98/18614	0.00231832238911846	0.0126422802204637	0.00682814164904996	UCP2/ACADL/PPARGC1A	3
GO:0070661	leukocyte proliferation	5/50	348/18614	0.00235936247638599	0.0127777276052735	0.006901297275515	IRS2/CD74/AHR/IL1B/IL6	5
GO:0071383	cellular response to steroid hormone stimulus	4/50	209/18614	0.00237486564338295	0.0127777276052735	0.006901297275515	KLF9/DDIT4/DAB2/NR1D1	4
GO:0001783	B cell apoptotic process	2/50	27/18614	0.00237778851552515	0.0127777276052735	0.006901297275515	IRS2/CD74	2
GO:0009651	response to salt stress	2/50	27/18614	0.00237778851552515	0.0127777276052735	0.006901297275515	FBP1/KMO	2
GO:0032682	negative regulation of chemokine production	2/50	27/18614	0.00237778851552515	0.0127777276052735	0.006901297275515	KLF4/IL6	2
GO:0042537	benzene-containing compound metabolic process	2/50	27/18614	0.00237778851552515	0.0127777276052735	0.006901297275515	TDO2/KMO	2
GO:0046942	carboxylic acid transport	5/50	352/18614	0.00247897418124307	0.0132892223662764	0.0071775574611753	UCP2/PTGS2/IRS2/IL1B/KMO	5
GO:0015849	organic acid transport	5/50	353/18614	0.00250955557128692	0.0134206667507953	0.00724855105258566	UCP2/PTGS2/IRS2/IL1B/KMO	5
GO:0043491	protein kinase B signaling	4/50	215/18614	0.00263055838894197	0.0140338705376326	0.00757974465399638	IL1B/INSR/GDF15/EGFR	4
GO:0042100	B cell proliferation	3/50	103/18614	0.0026704329591848	0.0141782699559596	0.00765773530640902	IRS2/CD74/AHR	3
GO:0045639	positive regulation of myeloid cell differentiation	3/50	103/18614	0.0026704329591848	0.0141782699559596	0.00765773530640902	CD74/FOXO3/FOS	3
GO:0015732	prostaglandin transport	2/50	29/18614	0.00274096949815512	0.0144833089950249	0.00782248800377895	PTGS2/IL1B	2
GO:0044342	type B pancreatic cell proliferation	2/50	29/18614	0.00274096949815512	0.0144833089950249	0.00782248800377895	IRS2/NR1D1	2
GO:0009062	fatty acid catabolic process	3/50	105/18614	0.00282000934515144	0.0148654778337269	0.00802889878719808	IRS2/ACADL/TWIST1	3
GO:0005979	regulation of glycogen biosynthetic process	2/50	30/18614	0.00293172787194698	0.015277124182871	0.00825123048150117	IRS2/INSR	2
GO:0008209	androgen metabolic process	2/50	30/18614	0.00293172787194698	0.015277124182871	0.00825123048150117	ADM/DHRS9	2
GO:0010962	regulation of glucan biosynthetic process	2/50	30/18614	0.00293172787194698	0.015277124182871	0.00825123048150117	IRS2/INSR	2
GO:0097421	liver regeneration	2/50	30/18614	0.00293172787194698	0.015277124182871	0.00825123048150117	UCP2/IL6	2
GO:0045860	positive regulation of protein kinase activity	5/50	366/18614	0.00293260062227649	0.015277124182871	0.00825123048150117	NCF1/IL1B/EGR1/INSR/EGFR	5
GO:0044242	cellular lipid catabolic process	4/50	222/18614	0.00295209726032945	0.0153425899867827	0.00828658880092478	IRS2/ACADL/TWIST1/AKR1B10	4
GO:0005976	polysaccharide metabolic process	3/50	107/18614	0.00297466253012626	0.0154236600508186	0.00833037503814479	IRS2/INSR/NR1D1	3
GO:0014013	regulation of gliogenesis	3/50	108/18614	0.00305391053959119	0.0157607411064217	0.00851243374549281	IL1B/IL6/NR1D1	3
GO:0033138	positive regulation of peptidyl-serine phosphorylation	3/50	108/18614	0.00305391053959119	0.0157607411064217	0.00851243374549281	PTGS2/IL6/EGFR	3
GO:0018108	peptidyl-tyrosine phosphorylation	5/50	370/18614	0.00307258707977957	0.0158202506851906	0.00854457508599654	NCF1/CD74/IL6/INSR/EGFR	5
GO:0033137	negative regulation of peptidyl-serine phosphorylation	2/50	31/18614	0.00312855442741585	0.0159900218597726	0.0086362691164844	DDIT4/MLXIPL	2
GO:0070293	renal absorption	2/50	31/18614	0.00312855442741585	0.0159900218597726	0.0086362691164844	EDNRB/SLC5A2	2
GO:1900745	positive regulation of p38MAPK cascade	2/50	31/18614	0.00312855442741585	0.0159900218597726	0.0086362691164844	NCF1/IL1B	2
GO:0042116	macrophage activation	3/50	109/18614	0.00313444872951278	0.0159900218597726	0.0086362691164844	CD74/IL6/NR1D1	3
GO:0018212	peptidyl-tyrosine modification	5/50	372/18614	0.00314436827289227	0.0160037502441	0.00864368386692226	NCF1/CD74/IL6/INSR/EGFR	5
GO:0002696	positive regulation of leukocyte activation	5/50	377/18614	0.00332912953961256	0.0168396259562644	0.00909514338720884	IRS2/CD74/FOXO3/IL1B/IL6	5
GO:0009072	aromatic amino acid metabolic process	2/50	32/18614	0.00333141651709295	0.0168396259562644	0.00909514338720884	TDO2/KMO	2
GO:0033198	response to ATP	2/50	32/18614	0.00333141651709295	0.0168396259562644	0.00909514338720884	PTGS2/IL1B	2
GO:0031669	cellular response to nutrient levels	4/50	230/18614	0.00335144342375717	0.0169022682009075	0.00912897669197495	UCP2/FOXO3/EIF2AK3/FOS	4
GO:1903037	regulation of leukocyte cell-cell adhesion	5/50	378/18614	0.00336700343042617	0.0169421490794626	0.00915051649991419	KLF4/CD74/FOXO3/IL1B/IL6	5
GO:0006939	smooth muscle contraction	3/50	113/18614	0.003469638663891	0.0174190022717793	0.00940806664800137	PTGS2/EDNRB/TBX2	3
GO:0002828	regulation of type 2 immune response	2/50	33/18614	0.00354028161901679	0.0176535664515837	0.00953475561688733	CD74/IL6	2
GO:0048710	regulation of astrocyte differentiation	2/50	33/18614	0.00354028161901679	0.0176535664515837	0.00953475561688733	IL6/NR1D1	2
GO:2000191	regulation of fatty acid transport	2/50	33/18614	0.00354028161901679	0.0176535664515837	0.00953475561688733	IRS2/IL1B	2
GO:0042326	negative regulation of phosphorylation	5/50	383/18614	0.00356106113993193	0.0177172794692344	0.00956916725005955	DDIT4/IRS2/FBP1/IL1B/MLXIPL	5
GO:0071356	cellular response to tumor necrosis factor	4/50	235/18614	0.00361892986213678	0.0179648222304279	0.00970286599808209	KLF2/FOXO3/NR1D1/FOS	4
GO:0072593	reactive oxygen species metabolic process	4/50	237/18614	0.00372987930114252	0.0184342123782796	0.00995638532863862	DDIT4/UCP2/NCF1/CBR1	4
GO:0015908	fatty acid transport	3/50	116/18614	0.00373490473900287	0.0184342123782796	0.00995638532863862	PTGS2/IRS2/IL1B	3
GO:0002021	response to dietary excess	2/50	34/18614	0.00375511733631621	0.0184342123782796	0.00995638532863862	PPARGC1A/GDF15	2
GO:0006536	glutamate metabolic process	2/50	34/18614	0.00375511733631621	0.0184342123782796	0.00995638532863862	ALDH5A1/ALDH4A1	2
GO:1901797	negative regulation of signal transduction by p53 class mediator	2/50	34/18614	0.00375511733631621	0.0184342123782796	0.00995638532863862	CD74/TWIST1	2
GO:0043406	positive regulation of MAP kinase activity	3/50	117/18614	0.00382600359121009	0.0186992758298877	0.0100995470654459	IL1B/INSR/EGFR	3
GO:0071887	leukocyte apoptotic process	3/50	117/18614	0.00382600359121009	0.0186992758298877	0.0100995470654459	IRS2/CD74/IL6	3
GO:0051897	positive regulation of protein kinase B signaling	3/50	118/18614	0.00391845126771562	0.0191089231425603	0.010320799072861	INSR/GDF15/EGFR	3
GO:0030595	leukocyte chemotaxis	4/50	241/18614	0.00395868283076688	0.0191778290904213	0.0103580154265766	EDNRB/CD74/IL1B/IL6	4
GO:0097529	myeloid leukocyte migration	4/50	241/18614	0.00395868283076688	0.0191778290904213	0.0103580154265766	EDNRB/CD74/IL1B/IL6	4
GO:0035633	maintenance of blood-brain barrier	2/50	35/18614	0.00397589139679466	0.0191778290904213	0.0103580154265766	PTGS2/IL6	2
GO:0048048	embryonic eye morphogenesis	2/50	35/18614	0.00397589139679466	0.0191778290904213	0.0103580154265766	TWIST1/TBX2	2
GO:0051968	positive regulation of synaptic transmission, glutamatergic	2/50	35/18614	0.00397589139679466	0.0191778290904213	0.0103580154265766	PTGS2/KMO	2
GO:0021782	glial cell development	3/50	119/18614	0.00401225390150706	0.0192519213796638	0.0103980329421852	IL1B/IL6/NR1D1	3
GO:0050867	positive regulation of cell activation	5/50	394/18614	0.00401621812440712	0.0192519213796638	0.0103980329421852	IRS2/CD74/FOXO3/IL1B/IL6	5
GO:0009636	response to toxic substance	4/50	242/18614	0.00401733860768052	0.0192519213796638	0.0103980329421852	PTGS2/AHR/AKR1B10/FOS	4
GO:0001701	in utero embryonic development	5/50	398/18614	0.00419164434050091	0.0200162178724922	0.010810832265084	KLF2/KLF4/ADM/TWIST1/EGFR	5
GO:0070873	regulation of glycogen metabolic process	2/50	36/18614	0.00420257165251573	0.0200162178724922	0.010810832265084	IRS2/INSR	2
GO:0030282	bone mineralization	3/50	121/18614	0.00420394819815216	0.0200162178724922	0.010810832265084	PTGS2/EIF2AK3/TWIST1	3
GO:0010934	macrophage cytokine production	2/50	37/18614	0.00443512607938993	0.0208921509680755	0.0112839269242304	CD74/TWIST1	2
GO:0010935	regulation of macrophage cytokine production	2/50	37/18614	0.00443512607938993	0.0208921509680755	0.0112839269242304	CD74/TWIST1	2
GO:0031076	embryonic camera-type eye development	2/50	37/18614	0.00443512607938993	0.0208921509680755	0.0112839269242304	TWIST1/TBX2	2
GO:0043516	regulation of DNA damage response, signal transduction by p53 class mediator	2/50	37/18614	0.00443512607938993	0.0208921509680755	0.0112839269242304	CD74/TWIST1	2
GO:0046326	positive regulation of glucose import	2/50	37/18614	0.00443512607938993	0.0208921509680755	0.0112839269242304	IRS2/INSR	2
GO:0050870	positive regulation of T cell activation	4/50	249/18614	0.00444453618155535	0.0208921509680755	0.0112839269242304	CD74/FOXO3/IL1B/IL6	4
GO:0002456	T cell mediated immunity	3/50	125/18614	0.00460385785330058	0.0215952145915413	0.0116636541510916	AHR/IL1B/IL6	3
GO:0002369	T cell cytokine production	2/50	38/18614	0.00467352277676275	0.021646818886512	0.0116915258189881	IL1B/IL6	2
GO:0002724	regulation of T cell cytokine production	2/50	38/18614	0.00467352277676275	0.021646818886512	0.0116915258189881	IL1B/IL6	2
GO:0032885	regulation of polysaccharide biosynthetic process	2/50	38/18614	0.00467352277676275	0.021646818886512	0.0116915258189881	IRS2/INSR	2
GO:0043368	positive T cell selection	2/50	38/18614	0.00467352277676275	0.021646818886512	0.0116915258189881	CD74/IL6	2
GO:0043618	regulation of transcription from RNA polymerase II promoter in response to stress	2/50	38/18614	0.00467352277676275	0.021646818886512	0.0116915258189881	KLF2/EGR1	2
GO:0070229	negative regulation of lymphocyte apoptotic process	2/50	38/18614	0.00467352277676275	0.021646818886512	0.0116915258189881	IRS2/CD74	2
GO:0003014	renal system process	3/50	127/18614	0.00481216482548065	0.0222424486923051	0.0120132276491507	ADM/EDNRB/SLC5A2	3
GO:0050730	regulation of peptidyl-tyrosine phosphorylation	4/50	255/18614	0.00483433780961827	0.0222983831468643	0.0120434380520315	NCF1/CD74/IL6/EGFR	4
GO:0045730	respiratory burst	2/50	39/18614	0.00491772996700402	0.0225453307637106	0.0121768153604218	NCF1/INSR	2
GO:0060251	regulation of glial cell proliferation	2/50	39/18614	0.00491772996700402	0.0225453307637106	0.0121768153604218	IL1B/IL6	2
GO:0008286	insulin receptor signaling pathway	3/50	128/18614	0.00491842581701546	0.0225453307637106	0.0121768153604218	IRS2/IL1B/INSR	3
GO:0007159	leukocyte cell-cell adhesion	5/50	415/18614	0.00499895623291747	0.0228671262390068	0.0123506182701049	KLF4/CD74/FOXO3/IL1B/IL6	5
GO:0042092	type 2 immune response	2/50	40/18614	0.00516771599509837	0.0235418173110037	0.012715021378453	CD74/IL6	2
GO:1904994	regulation of leukocyte adhesion to vascular endothelial cell	2/50	40/18614	0.00516771599509837	0.0235418173110037	0.012715021378453	KLF4/IL6	2
GO:0072329	monocarboxylic acid catabolic process	3/50	131/18614	0.00524570341875466	0.0237544171498638	0.0128298473266986	IRS2/ACADL/TWIST1	3
GO:0031668	cellular response to extracellular stimulus	4/50	261/18614	0.00524657180952276	0.0237544171498638	0.0128298473266986	UCP2/FOXO3/EIF2AK3/FOS	4
GO:1903522	regulation of blood circulation	4/50	261/18614	0.00524657180952276	0.0237544171498638	0.0128298473266986	ADM/PTGS2/EDNRB/TBX2	4
GO:0030099	myeloid cell differentiation	5/50	421/18614	0.00530865510833834	0.0239774795504037	0.0129503241426609	UCP2/KLF2/CD74/FOXO3/FOS	5
GO:0090068	positive regulation of cell cycle process	4/50	262/18614	0.00531749885241564	0.0239774795504037	0.0129503241426609	IL1B/INSR/EGFR/TBX2	4
GO:0030098	lymphocyte differentiation	5/50	422/18614	0.00536156797643225	0.0241270558939451	0.0130311108712602	CD74/FOXO3/IL1B/EGR1/IL6	5
GO:0003203	endocardial cushion morphogenesis	2/50	41/18614	0.0054234493282371	0.0243067141957833	0.0131281449752341	TWIST1/TBX2	2
GO:0140467	integrated stress response signaling	2/50	41/18614	0.0054234493282371	0.0243067141957833	0.0131281449752341	EIF2AK3/FOS	2
GO:0060537	muscle tissue development	5/50	426/18614	0.00557697574006243	0.0248833673536339	0.0134395974486417	PPARGC1A/EGR1/TWIST1/FOS/TBX2	5
GO:0002702	positive regulation of production of molecular mediator of immune response	3/50	134/18614	0.00558583268959171	0.0248833673536339	0.0134395974486417	CD74/IL1B/IL6	3
GO:0048565	digestive tract development	3/50	134/18614	0.00558583268959171	0.0248833673536339	0.0134395974486417	EDNRB/EGFR/TBX2	3
GO:0050999	regulation of nitric-oxide synthase activity	2/50	42/18614	0.00568489855541122	0.0252738261077921	0.0136504856456291	IL1B/EGFR	2
GO:0010720	positive regulation of cell development	5/50	432/18614	0.00591151260966405	0.0261464279857751	0.0141217811020019	CD74/FOXO3/IL1B/IL6/FOS	5
GO:0035270	endocrine system development	3/50	137/18614	0.00593895001523497	0.0261464279857751	0.0141217811020019	EIF2AK3/IL6/INSR	3
GO:0006739	NADP metabolic process	2/50	43/18614	0.00595203238700572	0.0261464279857751	0.0141217811020019	FMO1/FMO2	2
GO:0006775	fat-soluble vitamin metabolic process	2/50	43/18614	0.00595203238700572	0.0261464279857751	0.0141217811020019	VKORC1/CBR1	2
GO:0010463	mesenchymal cell proliferation	2/50	43/18614	0.00595203238700572	0.0261464279857751	0.0141217811020019	IRS2/TBX2	2
GO:0045840	positive regulation of mitotic nuclear division	2/50	43/18614	0.00595203238700572	0.0261464279857751	0.0141217811020019	IL1B/INSR	2
GO:0015711	organic anion transport	5/50	433/18614	0.0059686198837007	0.0261673750940859	0.0141330947115873	UCP2/PTGS2/IRS2/IL1B/KMO	5
GO:1903039	positive regulation of leukocyte cell-cell adhesion	4/50	273/18614	0.00614061988535048	0.0267606809996711	0.0144535413947732	CD74/FOXO3/IL1B/IL6	4
GO:0046328	regulation of JNK cascade	3/50	139/18614	0.00618164198788233	0.0267606809996711	0.0144535413947732	NCF1/IL1B/EGFR	3
GO:0001709	cell fate determination	2/50	44/18614	0.00622481965439504	0.0267606809996711	0.0144535413947732	KLF4/TBX2	2
GO:0002347	response to tumor cell	2/50	44/18614	0.00622481965439504	0.0267606809996711	0.0144535413947732	KLF4/AHR	2
GO:0002792	negative regulation of peptide secretion	2/50	44/18614	0.00622481965439504	0.0267606809996711	0.0144535413947732	UCP2/CD74	2
GO:0010828	positive regulation of glucose transmembrane transport	2/50	44/18614	0.00622481965439504	0.0267606809996711	0.0144535413947732	IRS2/INSR	2
GO:0032881	regulation of polysaccharide metabolic process	2/50	44/18614	0.00622481965439504	0.0267606809996711	0.0144535413947732	IRS2/INSR	2
GO:0042771	intrinsic apoptotic signaling pathway in response to DNA damage by p53 class mediator	2/50	44/18614	0.00622481965439504	0.0267606809996711	0.0144535413947732	DDIT4/CD74	2
GO:0043620	regulation of DNA-templated transcription in response to stress	2/50	44/18614	0.00622481965439504	0.0267606809996711	0.0144535413947732	KLF2/EGR1	2
GO:0048512	circadian behavior	2/50	44/18614	0.00622481965439504	0.0267606809996711	0.0144535413947732	EGR1/NR1D1	2
GO:0045936	negative regulation of phosphate metabolic process	5/50	439/18614	0.00631949867548057	0.0271150582703759	0.0146449418509709	DDIT4/IRS2/FBP1/IL1B/MLXIPL	5
GO:0007611	learning or memory	4/50	276/18614	0.00637903416668576	0.0272137035563496	0.0146982205296502	PTGS2/INSR/EGFR/FOS	4
GO:0042113	B cell activation	4/50	276/18614	0.00637903416668576	0.0272137035563496	0.0146982205296502	IRS2/CD74/AHR/IL6	4
GO:0010563	negative regulation of phosphorus metabolic process	5/50	440/18614	0.00637936411280282	0.0272137035563496	0.0146982205296502	DDIT4/IRS2/FBP1/IL1B/MLXIPL	5
GO:0010677	negative regulation of cellular carbohydrate metabolic process	2/50	45/18614	0.00650322930953993	0.0275826622439107	0.0148974964622653	DDIT4/FBP1	2
GO:0030890	positive regulation of B cell proliferation	2/50	45/18614	0.00650322930953993	0.0275826622439107	0.0148974964622653	IRS2/CD74	2
GO:1900744	regulation of p38MAPK cascade	2/50	45/18614	0.00650322930953993	0.0275826622439107	0.0148974964622653	NCF1/IL1B	2
GO:0007622	rhythmic behavior	2/50	46/18614	0.00678723042458532	0.0286227203048226	0.0154592356136921	EGR1/NR1D1	2
GO:0035272	exocrine system development	2/50	46/18614	0.00678723042458532	0.0286227203048226	0.0154592356136921	INSR/EGFR	2
GO:1901861	regulation of muscle tissue development	2/50	46/18614	0.00678723042458532	0.0286227203048226	0.0154592356136921	PPARGC1A/TWIST1	2
GO:0001774	microglial cell activation	2/50	47/18614	0.0070767921914596	0.0296772925965698	0.0160288139541213	IL6/NR1D1	2
GO:0031018	endocrine pancreas development	2/50	47/18614	0.0070767921914596	0.0296772925965698	0.0160288139541213	EIF2AK3/IL6	2
GO:0045598	regulation of fat cell differentiation	3/50	146/18614	0.00707751151354511	0.0296772925965698	0.0160288139541213	PTGS2/IL6/NR1D1	3
GO:0003012	muscle system process	5/50	452/18614	0.00712931913888705	0.029838019987705	0.01611562340419	PTGS2/EDNRB/FOXO3/IL1B/TBX2	5
GO:0032309	icosanoid secretion	2/50	48/18614	0.007371883921475	0.0307370075369975	0.0166011698578563	PTGS2/IL1B	2
GO:0042311	vasodilation	2/50	48/18614	0.007371883921475	0.0307370075369975	0.0166011698578563	KLF2/EDNRB	2
GO:1903532	positive regulation of secretion by cell	4/50	289/18614	0.00748346985520605	0.0311436132695981	0.0168207790967829	DAB2/IRS2/IL1B/KMO	4
GO:0050768	negative regulation of neurogenesis	3/50	150/18614	0.00762229106992037	0.0315740887536678	0.0170532804755226	IL1B/IL6/NR1D1	3
GO:0032892	positive regulation of organic acid transport	2/50	49/18614	0.00767247504492921	0.0315740887536678	0.0170532804755226	IL1B/KMO	2
GO:0034198	cellular response to amino acid starvation	2/50	49/18614	0.00767247504492921	0.0315740887536678	0.0170532804755226	UCP2/EIF2AK3	2
GO:0042149	cellular response to glucose starvation	2/50	49/18614	0.00767247504492921	0.0315740887536678	0.0170532804755226	FOXO3/EIF2AK3	2
GO:0061028	establishment of endothelial barrier	2/50	49/18614	0.00767247504492921	0.0315740887536678	0.0170532804755226	EDNRB/IL1B	2
GO:0071470	cellular response to osmotic stress	2/50	49/18614	0.00767247504492921	0.0315740887536678	0.0170532804755226	PTGS2/FBP1	2
GO:0016055	Wnt signaling pathway	5/50	461/18614	0.00773099203144223	0.0317558745039204	0.0171514636221431	KLF4/DAB2/EDNRB/EGR1/EGFR	5
GO:0007249	I-kappaB kinase/NF-kappaB signaling	4/50	293/18614	0.00784715652898034	0.0321733417688194	0.0173769392142723	EDNRB/CD74/IL1B/NR1D1	4
GO:0198738	cell-cell signaling by wnt	5/50	463/18614	0.00786937648891077	0.0322048050766145	0.0173939326615481	KLF4/DAB2/EDNRB/EGR1/EGFR	5
GO:0001890	placenta development	3/50	152/18614	0.00790374783342827	0.0322263309451385	0.0174055588616352	ADM/PTGS2/EGFR	3
GO:0007612	learning	3/50	152/18614	0.00790374783342827	0.0322263309451385	0.0174055588616352	PTGS2/INSR/FOS	3
GO:0002269	leukocyte activation involved in inflammatory response	2/50	50/18614	0.00797853511070833	0.0323525214928723	0.017473714836639	IL6/NR1D1	2
GO:0010862	positive regulation of pathway-restricted SMAD protein phosphorylation	2/50	50/18614	0.00797853511070833	0.0323525214928723	0.017473714836639	DAB2/GDF15	2
GO:0043457	regulation of cellular respiration	2/50	50/18614	0.00797853511070833	0.0323525214928723	0.017473714836639	PPARGC1A/MLXIPL	2
GO:0051090	regulation of DNA-binding transcription factor activity	5/50	465/18614	0.00800948607082329	0.0323918527751655	0.0174949578056331	KLF4/PPARGC1A/IL1B/IL6/TWIST1	5
GO:0032368	regulation of lipid transport	3/50	153/18614	0.00804675656112965	0.0323918527751655	0.0174949578056331	DAB2/IRS2/IL1B	3
GO:0034763	negative regulation of transmembrane transport	3/50	153/18614	0.00804675656112965	0.0323918527751655	0.0174949578056331	IRS2/IL1B/TWIST1	3
GO:0046718	viral entry into host cell	3/50	153/18614	0.00804675656112965	0.0323918527751655	0.0174949578056331	CD74/INSR/EGFR	3
GO:0050729	positive regulation of inflammatory response	3/50	154/18614	0.00819129053481523	0.0329138243994209	0.0177768765833415	PTGS2/IL1B/IL6	3
GO:1903829	positive regulation of protein localization	5/50	468/18614	0.0082229086547624	0.032951768046611	0.0177973700855561	PTGS2/IRS2/IL1B/EIF2AK3/EGFR	5
GO:0006111	regulation of gluconeogenesis	2/50	51/18614	0.00829003378589083	0.032951768046611	0.0177973700855561	FBP1/PPARGC1A	2
GO:0045058	T cell selection	2/50	51/18614	0.00829003378589083	0.032951768046611	0.0177973700855561	CD74/IL6	2
GO:0045912	negative regulation of carbohydrate metabolic process	2/50	51/18614	0.00829003378589083	0.032951768046611	0.0177973700855561	DDIT4/FBP1	2
GO:0061082	myeloid leukocyte cytokine production	2/50	51/18614	0.00829003378589083	0.032951768046611	0.0177973700855561	CD74/TWIST1	2
GO:0061178	regulation of insulin secretion involved in cellular response to glucose stimulus	2/50	51/18614	0.00829003378589083	0.032951768046611	0.0177973700855561	UCP2/NR1D1	2
GO:0051961	negative regulation of nervous system development	3/50	156/18614	0.00848494889830113	0.033666087564227	0.0181831766618941	IL1B/IL6/NR1D1	3
GO:0002449	lymphocyte mediated immunity	4/50	300/18614	0.00851135023145333	0.0337104282870084	0.0182071252479634	CD74/AHR/IL1B/IL6	4
GO:0003197	endocardial cushion development	2/50	52/18614	0.00860694085535288	0.0337356932575661	0.0182207709506942	TWIST1/TBX2	2
GO:0019933	cAMP-mediated signaling	2/50	52/18614	0.00860694085535288	0.0337356932575661	0.0182207709506942	ADM/AHR	2
GO:0031103	axon regeneration	2/50	52/18614	0.00860694085535288	0.0337356932575661	0.0182207709506942	KLF4/TNC	2
GO:1990928	response to amino acid starvation	2/50	52/18614	0.00860694085535288	0.0337356932575661	0.0182207709506942	UCP2/EIF2AK3	2
GO:2000677	regulation of transcription regulatory region DNA binding	2/50	52/18614	0.00860694085535288	0.0337356932575661	0.0182207709506942	KLF4/TWIST1	2
GO:0097193	intrinsic apoptotic signaling pathway	4/50	301/18614	0.00860915388009252	0.0337356932575661	0.0182207709506942	DDIT4/PTGS2/CD74/EIF2AK3	4
GO:0051054	positive regulation of DNA metabolic process	4/50	303/18614	0.0088069727694923	0.0344498899499222	0.0186065111886614	KLF4/PPARGC1A/IL6/EGFR	4
GO:0048872	homeostasis of number of cells	4/50	304/18614	0.00890699244417046	0.0346222536849805	0.0186996054705168	KLF2/CD74/FOXO3/IL6	4
GO:0035065	regulation of histone acetylation	2/50	53/18614	0.00892922622137483	0.0346222536849805	0.0186996054705168	PPARGC1A/TWIST1	2
GO:0048146	positive regulation of fibroblast proliferation	2/50	53/18614	0.00892922622137483	0.0346222536849805	0.0186996054705168	CD74/EGFR	2
GO:0048260	positive regulation of receptor-mediated endocytosis	2/50	53/18614	0.00892922622137483	0.0346222536849805	0.0186996054705168	DAB2/INSR	2
GO:0050873	brown fat cell differentiation	2/50	53/18614	0.00892922622137483	0.0346222536849805	0.0186996054705168	PTGS2/PPARGC1A	2
GO:0044409	entry into host	3/50	160/18614	0.00909072664359796	0.0351868335470732	0.0190045371128585	CD74/INSR/EGFR	3
GO:0035051	cardiocyte differentiation	3/50	161/18614	0.00924603712471666	0.0355758897908134	0.0192146678088546	TWIST1/EGFR/TBX2	3
GO:0014009	glial cell proliferation	2/50	54/18614	0.00925685990324884	0.0355758897908134	0.0192146678088546	IL1B/IL6	2
GO:0071320	cellular response to cAMP	2/50	54/18614	0.00925685990324884	0.0355758897908134	0.0192146678088546	FBP1/AHR	2
GO:0071385	cellular response to glucocorticoid stimulus	2/50	54/18614	0.00925685990324884	0.0355758897908134	0.0192146678088546	KLF9/DDIT4	2
GO:0045785	positive regulation of cell adhesion	5/50	482/18614	0.00927158464737999	0.0355758897908134	0.0192146678088546	DAB2/CD74/FOXO3/IL1B/IL6	5
GO:0050805	negative regulation of synaptic transmission	2/50	55/18614	0.00958981203688782	0.0366698512084104	0.0198055203597938	PTGS2/IL1B	2
GO:2000772	regulation of cellular senescence	2/50	55/18614	0.00958981203688782	0.0366698512084104	0.0198055203597938	TWIST1/TBX2	2
GO:0002460	adaptive immune response based on somatic recombination of immune receptors built from immunoglobulin superfamily domains	4/50	311/18614	0.00962805857471622	0.0367526235938306	0.0198502260270011	CD74/AHR/IL1B/IL6	4
GO:0060326	cell chemotaxis	4/50	312/18614	0.00973408367530641	0.0370933928694121	0.0200342767554092	EDNRB/CD74/IL1B/IL6	4
GO:0007519	skeletal muscle tissue development	3/50	165/18614	0.00988284120634023	0.0375738616478634	0.0202937796947525	EGR1/TWIST1/FOS	3
GO:0038066	p38MAPK cascade	2/50	56/18614	0.00992805287443545	0.0375738616478634	0.0202937796947525	NCF1/IL1B	2
GO:0060986	endocrine hormone secretion	2/50	56/18614	0.00992805287443545	0.0375738616478634	0.0202937796947525	DAB2/IL1B	2
GO:2000107	negative regulation of leukocyte apoptotic process	2/50	56/18614	0.00992805287443545	0.0375738616478634	0.0202937796947525	IRS2/CD74	2
GO:0022407	regulation of cell-cell adhesion	5/50	491/18614	0.00999275523275359	0.0377541980978096	0.0203911800689924	KLF4/CD74/FOXO3/IL1B/IL6	5
GO:0070372	regulation of ERK1 and ERK2 cascade	4/50	315/18614	0.0100567291750466	0.0379311727317772	0.020486764714163	DAB2/CD74/IL1B/EGFR	4
GO:0019221	cytokine-mediated signaling pathway	5/50	492/18614	0.010075208898156	0.0379362457491794	0.0204895046693614	CD74/FOXO3/IL1B/EGR1/IL6	5
GO:0007566	embryo implantation	2/50	57/18614	0.0102715527838775	0.0383494399047297	0.0207126723395488	PTGS2/IL1B	2
GO:0032768	regulation of monooxygenase activity	2/50	57/18614	0.0102715527838775	0.0383494399047297	0.0207126723395488	IL1B/EGFR	2
GO:0043388	positive regulation of DNA binding	2/50	57/18614	0.0102715527838775	0.0383494399047297	0.0207126723395488	KLF4/TWIST1	2
GO:0061756	leukocyte adhesion to vascular endothelial cell	2/50	57/18614	0.0102715527838775	0.0383494399047297	0.0207126723395488	KLF4/IL6	2
GO:0072132	mesenchyme morphogenesis	2/50	57/18614	0.0102715527838775	0.0383494399047297	0.0207126723395488	TWIST1/TBX2	2
GO:0001667	ameboidal-type cell migration	5/50	496/18614	0.0104097305409252	0.0387999047434485	0.0209559700416287	KLF4/PTGS2/IRS2/EDNRB/TWIST1	5
GO:0010876	lipid localization	5/50	497/18614	0.0104945440476434	0.039050286590727	0.0210912021903988	DAB2/PTGS2/IRS2/IL1B/IL6	5
GO:0001755	neural crest cell migration	2/50	58/18614	0.0106202822486541	0.03938577034928	0.0212723981917853	EDNRB/TWIST1	2
GO:0042733	embryonic digit morphogenesis	2/50	58/18614	0.0106202822486541	0.03938577034928	0.0212723981917853	TWIST1/TBX2	2
GO:0007254	JNK cascade	3/50	170/18614	0.0107140908877335	0.0396330872025332	0.0214059749261055	NCF1/IL1B/EGFR	3
GO:0022409	positive regulation of cell-cell adhesion	4/50	321/18614	0.0107227729152292	0.0396330872025332	0.0214059749261055	CD74/FOXO3/IL1B/IL6	4
GO:0002262	myeloid cell homeostasis	3/50	171/18614	0.0108850691655125	0.0401659052207413	0.0216937518807408	KLF2/FOXO3/IL6	3
GO:0002763	positive regulation of myeloid leukocyte differentiation	2/50	59/18614	0.0109742118672737	0.0402266640300396	0.021726567935209	CD74/FOS	2
GO:0046324	regulation of glucose import	2/50	59/18614	0.0109742118672737	0.0402266640300396	0.021726567935209	IRS2/INSR	2
GO:0051785	positive regulation of nuclear division	2/50	59/18614	0.0109742118672737	0.0402266640300396	0.021726567935209	IL1B/INSR	2
GO:0070228	regulation of lymphocyte apoptotic process	2/50	59/18614	0.0109742118672737	0.0402266640300396	0.021726567935209	IRS2/CD74	2
GO:0055088	lipid homeostasis	3/50	172/18614	0.0110576299786823	0.0404654425996736	0.0218555331114103	IRS2/MLXIPL/NR1D1	3
GO:0031214	biomineral tissue development	3/50	173/18614	0.0112317759687243	0.0408999210440058	0.0220901965035851	PTGS2/EIF2AK3/TWIST1	3
GO:0072331	signal transduction by p53 class mediator	3/50	173/18614	0.0112317759687243	0.0408999210440058	0.0220901965035851	DDIT4/CD74/TWIST1	3
GO:2001242	regulation of intrinsic apoptotic signaling pathway	3/50	173/18614	0.0112317759687243	0.0408999210440058	0.0220901965035851	PTGS2/CD74/EIF2AK3	3
GO:0046824	positive regulation of nucleocytoplasmic transport	2/50	60/18614	0.0113333123529275	0.0410670270857307	0.022180451086098	PTGS2/IL1B	2
GO:0090497	mesenchymal cell migration	2/50	60/18614	0.0113333123529275	0.0410670270857307	0.022180451086098	EDNRB/TWIST1	2
GO:1903670	regulation of sprouting angiogenesis	2/50	60/18614	0.0113333123529275	0.0410670270857307	0.022180451086098	KLF2/KLF4	2
GO:0002440	production of molecular mediator of immune response	4/50	328/18614	0.0115352883273824	0.0417306018902365	0.0225388502578371	CD74/IL1B/IL6/TWIST1	4
GO:0019229	regulation of vasoconstriction	2/50	61/18614	0.0116975545331057	0.0421111963191804	0.0227444106968045	ADM/PTGS2	2
GO:0034113	heterotypic cell-cell adhesion	2/50	61/18614	0.0116975545331057	0.0421111963191804	0.0227444106968045	KLF4/IL1B	2
GO:0035773	insulin secretion involved in cellular response to glucose stimulus	2/50	61/18614	0.0116975545331057	0.0421111963191804	0.0227444106968045	UCP2/NR1D1	2
GO:0048660	regulation of smooth muscle cell proliferation	3/50	176/18614	0.0117637505963395	0.0422807529550253	0.0228359888541382	PTGS2/PPARGC1A/IL6	3
GO:0015718	monocarboxylic acid transport	3/50	177/18614	0.0119442626195958	0.0427906107439888	0.0231113649052305	PTGS2/IRS2/IL1B	3
GO:0060759	regulation of response to cytokine stimulus	3/50	177/18614	0.0119442626195958	0.0427906107439888	0.0231113649052305	KLF4/CD74/IL6	3
GO:2000756	regulation of peptidyl-lysine acetylation	2/50	62/18614	0.0120669093492145	0.043160157187659	0.0233109582870635	PPARGC1A/TWIST1	2
GO:0060538	skeletal muscle organ development	3/50	178/18614	0.0121263722132111	0.0433028840000797	0.0233880455589267	EGR1/TWIST1/FOS	3
GO:0001885	endothelial cell development	2/50	63/18614	0.0124413478561947	0.0442137145322874	0.0238799884508527	EDNRB/IL1B	2
GO:0032731	positive regulation of interleukin-1 beta production	2/50	63/18614	0.0124413478561947	0.0442137145322874	0.0238799884508527	EGR1/IL6	2
GO:0060393	regulation of pathway-restricted SMAD protein phosphorylation	2/50	63/18614	0.0124413478561947	0.0442137145322874	0.0238799884508527	DAB2/GDF15	2
GO:0048659	smooth muscle cell proliferation	3/50	180/18614	0.0124953933316789	0.0442636813381393	0.0239069757049048	PTGS2/PPARGC1A/IL6	3
GO:0051048	negative regulation of secretion	3/50	180/18614	0.0124953933316789	0.0442636813381393	0.0239069757049048	UCP2/CD74/IL1B	3
GO:0009895	negative regulation of catabolic process	4/50	337/18614	0.012637103744528	0.0446941656395928	0.0241394818459456	DDIT4/FBP1/IL1B/EGFR	4
GO:0050731	positive regulation of peptidyl-tyrosine phosphorylation	3/50	181/18614	0.0126823093351134	0.0447825085613095	0.0241871961801206	NCF1/CD74/IL6	3
GO:0043010	camera-type eye development	4/50	338/18614	0.0127635501952496	0.0449976116756091	0.0243033741565597	KLF4/TWIST1/EGFR/TBX2	4
GO:0071384	cellular response to corticosteroid stimulus	2/50	64/18614	0.0128208412221407	0.0450560991520944	0.0243349634558927	KLF9/DDIT4	2
GO:1905953	negative regulation of lipid localization	2/50	64/18614	0.0128208412221407	0.0450560991520944	0.0243349634558927	IRS2/IL6	2
GO:0071214	cellular response to abiotic stimulus	4/50	339/18614	0.0128908078912196	0.0451586213151269	0.0243903360500091	PTGS2/FBP1/IL1B/EGR1	4
GO:0104004	cellular response to environmental stimulus	4/50	339/18614	0.0128908078912196	0.0451586213151269	0.0243903360500091	PTGS2/FBP1/IL1B/EGR1	4
GO:0070371	ERK1 and ERK2 cascade	4/50	341/18614	0.0131477642226183	0.0459860189397741	0.024837216524311	DAB2/CD74/IL1B/EGFR	4
GO:0046888	negative regulation of hormone secretion	2/50	65/18614	0.0132053607279216	0.045989794119974	0.0248392555129038	UCP2/IL1B	2
GO:0071715	icosanoid transport	2/50	65/18614	0.0132053607279216	0.045989794119974	0.0248392555129038	PTGS2/IL1B	2
GO:0002706	regulation of lymphocyte mediated immunity	3/50	184/18614	0.0132527048999744	0.045989794119974	0.0248392555129038	AHR/IL1B/IL6	3
GO:1902107	positive regulation of leukocyte differentiation	3/50	184/18614	0.0132527048999744	0.045989794119974	0.0248392555129038	CD74/FOXO3/FOS	3
GO:1903708	positive regulation of hemopoiesis	3/50	184/18614	0.0132527048999744	0.045989794119974	0.0248392555129038	CD74/FOXO3/FOS	3
GO:0044000	movement in host	3/50	185/18614	0.0134460594661119	0.0465877553332892	0.0251622165447709	CD74/INSR/EGFR	3
GO:0043405	regulation of MAP kinase activity	3/50	186/18614	0.0136410286900237	0.0471158151633579	0.0254474235846406	IL1B/INSR/EGFR	3
GO:0051896	regulation of protein kinase B signaling	3/50	186/18614	0.0136410286900237	0.0471158151633579	0.0254474235846406	INSR/GDF15/EGFR	3
GO:0008217	regulation of blood pressure	3/50	187/18614	0.0138376144770934	0.0477203714210042	0.0257739466240007	ADM/PTGS2/EDNRB	3
GO:0060389	pathway-restricted SMAD protein phosphorylation	2/50	67/18614	0.0139893638440696	0.0480938688676554	0.0259756739569517	DAB2/GDF15	2
GO:1901224	positive regulation of NIK/NF-kappaB signaling	2/50	67/18614	0.0139893638440696	0.0480938688676554	0.0259756739569517	IL1B/EGFR	2
GO:0002040	sprouting angiogenesis	3/50	188/18614	0.014035818682528	0.0481787636637474	0.0260215259459027	KLF2/KLF4/PTGS2	3
GO:0035914	skeletal muscle cell differentiation	2/50	68/18614	0.0143887905766497	0.0492376852190146	0.0265934533394193	EGR1/FOS	2
GO:1902808	positive regulation of cell cycle G1/S phase transition	2/50	68/18614	0.0143887905766497	0.0492376852190146	0.0265934533394193	EGFR/TBX2	2
GO:0002822	regulation of adaptive immune response based on somatic recombination of immune receptors built from immunoglobulin superfamily domains	3/50	190/18614	0.0144370895203107	0.0493267225277282	0.0266415427145435	AHR/IL1B/IL6	3
GO:0002711	positive regulation of T cell mediated immunity	2/50	69/18614	0.0147931296927403	0.0502331121774956	0.0271310870696691	IL1B/IL6	2
GO:0006081	cellular aldehyde metabolic process	2/50	69/18614	0.0147931296927403	0.0502331121774956	0.0271310870696691	DAB2/EDNRB	2
GO:0014015	positive regulation of gliogenesis	2/50	69/18614	0.0147931296927403	0.0502331121774956	0.0271310870696691	IL1B/IL6	2
GO:0032835	glomerulus development	2/50	69/18614	0.0147931296927403	0.0502331121774956	0.0271310870696691	EDNRB/EGR1	2
GO:0045787	positive regulation of cell cycle	4/50	354/18614	0.01489822150579	0.050512499868023	0.0272819853801522	IL1B/INSR/EGFR/TBX2	4
GO:0032872	regulation of stress-activated MAPK cascade	3/50	193/18614	0.0150511774443185	0.0509530685959041	0.0275199381566809	NCF1/IL1B/EGFR	3
GO:0071902	positive regulation of protein serine/threonine kinase activity	3/50	195/18614	0.0154687092788372	0.0522865989974742	0.0282401827894883	IL1B/INSR/EGFR	3
GO:0070302	regulation of stress-activated protein kinase signaling cascade	3/50	196/18614	0.0156799216999484	0.0529197357373257	0.0285821422515105	NCF1/IL1B/EGFR	3
GO:0032388	positive regulation of intracellular transport	3/50	197/18614	0.0158927670294539	0.0534968639442166	0.0288938513006371	DAB2/PTGS2/IL1B	3
GO:0050878	regulation of body fluid levels	4/50	361/18614	0.0158992486338277	0.0534968639442166	0.0288938513006371	ADM/VKORC1/EDNRB/IL6	4
GO:0030330	DNA damage response, signal transduction by p53 class mediator	2/50	72/18614	0.0160353402852399	0.0538729034772703	0.0290969516237242	CD74/TWIST1	2
GO:0071260	cellular response to mechanical stimulus	2/50	73/18614	0.0164590484296667	0.0552126260958821	0.0298205406955366	PTGS2/IL1B	2
GO:0032732	positive regulation of interleukin-1 production	2/50	74/18614	0.0168875292545853	0.0565642810433463	0.0305505744616752	EGR1/IL6	2
GO:0071900	regulation of protein serine/threonine kinase activity	4/50	369/18614	0.0170942926244102	0.0571703381728765	0.030877908127413	DAB2/IL1B/INSR/EGFR	4
GO:0042058	regulation of epidermal growth factor receptor signaling pathway	2/50	75/18614	0.0173207551479999	0.0577532408097466	0.0311927359672287	NCF1/EGFR	2
GO:0046323	glucose import	2/50	75/18614	0.0173207551479999	0.0577532408097466	0.0311927359672287	IRS2/INSR	2
GO:0001818	negative regulation of cytokine production	4/50	371/18614	0.0174016411154925	0.0578511728073193	0.0312456293962415	KLF2/KLF4/IL6/TWIST1	4
GO:0043281	regulation of cysteine-type endopeptidase activity involved in apoptotic process	3/50	204/18614	0.0174285150237046	0.0578511728073193	0.0312456293962415	KLF4/PTGS2/EIF2AK3	3
GO:1902075	cellular response to salt	3/50	204/18614	0.0174285150237046	0.0578511728073193	0.0312456293962415	PTGS2/EGR1/FOS	3
GO:0002819	regulation of adaptive immune response	3/50	205/18614	0.0176544690598079	0.0585134648179862	0.0316033357263502	AHR/IL1B/IL6	3
GO:0051701	biological process involved in interaction with host	3/50	206/18614	0.0178820666774438	0.0591792161791636	0.0319629104642846	CD74/INSR/EGFR	3
GO:0045685	regulation of glial cell differentiation	2/50	77/18614	0.0182013322353568	0.0600562586722503	0.0324366043130682	IL6/NR1D1	2
GO:1901983	regulation of protein acetylation	2/50	77/18614	0.0182013322353568	0.0600562586722503	0.0324366043130682	PPARGC1A/TWIST1	2
GO:0050863	regulation of T cell activation	4/50	377/18614	0.0183444805563032	0.0604385118328205	0.0326430606390358	CD74/FOXO3/IL1B/IL6	4
GO:0043154	negative regulation of cysteine-type endopeptidase activity involved in apoptotic process	2/50	78/18614	0.0186486287472344	0.0612582552616869	0.0330858070542844	KLF4/PTGS2	2
GO:0050709	negative regulation of protein secretion	2/50	78/18614	0.0186486287472344	0.0612582552616869	0.0330858070542844	UCP2/IL1B	2
GO:1903828	negative regulation of protein localization	3/50	210/18614	0.0188089114956934	0.0616932297058744	0.0333207383377898	UCP2/DAB2/IL1B	3
GO:2001233	regulation of apoptotic signaling pathway	4/50	381/18614	0.0189904787136187	0.0621966270295145	0.0335926250680019	PTGS2/CD74/IL1B/EIF2AK3	4
GO:0008016	regulation of heart contraction	3/50	213/18614	0.019521345364838	0.0635821195397517	0.034340934625188	ADM/EDNRB/TBX2	3
GO:0051966	regulation of synaptic transmission, glutamatergic	2/50	80/18614	0.0195571018096526	0.0635821195397517	0.034340934625188	PTGS2/KMO	2
GO:0070227	lymphocyte apoptotic process	2/50	80/18614	0.0195571018096526	0.0635821195397517	0.034340934625188	IRS2/CD74	2
GO:0090049	regulation of cell migration involved in sprouting angiogenesis	2/50	80/18614	0.0195571018096526	0.0635821195397517	0.034340934625188	KLF4/PTGS2	2
GO:1901264	carbohydrate derivative transport	2/50	80/18614	0.0195571018096526	0.0635821195397517	0.034340934625188	SLC37A4/SLC5A2	2
GO:0001654	eye development	4/50	385/18614	0.0196505270112269	0.0637921800628392	0.0344543890797249	KLF4/TWIST1/EGFR/TBX2	4
GO:0045637	regulation of myeloid cell differentiation	3/50	214/18614	0.0197621225072157	0.0639668702207247	0.0345487398710328	CD74/FOXO3/FOS	3
GO:1902806	regulation of cell cycle G1/S phase transition	3/50	214/18614	0.0197621225072157	0.0639668702207247	0.0345487398710328	KLF4/EGFR/TBX2	3
GO:0009612	response to mechanical stimulus	3/50	215/18614	0.0200045503013423	0.0646069222304979	0.0348944342955573	PTGS2/IL1B/FOS	3
GO:0014855	striated muscle cell proliferation	2/50	81/18614	0.0200182243225481	0.0646069222304979	0.0348944342955573	FOS/TBX2	2
GO:0150063	visual system development	4/50	389/18614	0.0203247071460762	0.0655005846017651	0.0353771046011531	KLF4/TWIST1/EGFR/TBX2	4
GO:0003151	outflow tract morphogenesis	2/50	82/18614	0.0204839016425454	0.0656314880413827	0.0354478060262496	TWIST1/TBX2	2
GO:0014032	neural crest cell development	2/50	82/18614	0.0204839016425454	0.0656314880413827	0.0354478060262496	EDNRB/TWIST1	2
GO:1901184	regulation of ERBB signaling pathway	2/50	82/18614	0.0204839016425454	0.0656314880413827	0.0354478060262496	NCF1/EGFR	2
GO:2001021	negative regulation of response to DNA damage stimulus	2/50	82/18614	0.0204839016425454	0.0656314880413827	0.0354478060262496	CD74/TWIST1	2
GO:0007179	transforming growth factor beta receptor signaling pathway	3/50	218/18614	0.0207417431079763	0.066361588498641	0.035842135945636	DAB2/GDF15/FOS	3
GO:0014068	positive regulation of phosphatidylinositol 3-kinase signaling	2/50	83/18614	0.0209541070168942	0.0668478284371812	0.0361047559095887	NCF1/INSR	2
GO:0072332	intrinsic apoptotic signaling pathway by p53 class mediator	2/50	83/18614	0.0209541070168942	0.0668478284371812	0.0361047559095887	DDIT4/CD74	2
GO:0050900	leukocyte migration	4/50	393/18614	0.0210130977675069	0.0669395661255542	0.0361543037696142	EDNRB/CD74/IL1B/IL6	4
GO:0048880	sensory system development	4/50	395/18614	0.0213626457561133	0.0679553127931535	0.0367029122488577	KLF4/TWIST1/EGFR/TBX2	4
GO:0007178	transmembrane receptor protein serine/threonine kinase signaling pathway	4/50	398/18614	0.0218936844314045	0.0695446446644614	0.037561316188289	DAB2/EGR1/GDF15/FOS	4
GO:0019915	lipid storage	2/50	86/18614	0.0223916255231635	0.0708215127261201	0.0382509572846824	IL1B/IL6	2
GO:0033077	T cell differentiation in thymus	2/50	86/18614	0.0223916255231635	0.0708215127261201	0.0382509572846824	CD74/IL1B	2
GO:1900182	positive regulation of protein localization to nucleus	2/50	86/18614	0.0223916255231635	0.0708215127261201	0.0382509572846824	PTGS2/EIF2AK3	2
GO:0002443	leukocyte mediated immunity	4/50	401/18614	0.0224328098515694	0.0708505577908341	0.0382666446300516	CD74/AHR/IL1B/IL6	4
GO:0050679	positive regulation of epithelial cell proliferation	3/50	225/18614	0.0225197195618194	0.071023730925738	0.0383601760717151	IRS2/TWIST1/EGFR	3
GO:0032370	positive regulation of lipid transport	2/50	87/18614	0.0228796776977452	0.071750150740521	0.0387525180626786	DAB2/IL1B	2
GO:0048145	regulation of fibroblast proliferation	2/50	87/18614	0.0228796776977452	0.071750150740521	0.0387525180626786	CD74/EGFR	2
GO:0048678	response to axon injury	2/50	87/18614	0.0228796776977452	0.071750150740521	0.0387525180626786	KLF4/TNC	2
GO:2000243	positive regulation of reproductive process	2/50	87/18614	0.0228796776977452	0.071750150740521	0.0387525180626786	EDNRB/INSR	2
GO:0002573	myeloid leukocyte differentiation	3/50	227/18614	0.0230426017825202	0.0720569496419488	0.0389182212681281	UCP2/CD74/FOS	3
GO:0046777	protein autophosphorylation	3/50	227/18614	0.0230426017825202	0.0720569496419488	0.0389182212681281	EIF2AK3/INSR/EGFR	3
GO:0048864	stem cell development	2/50	88/18614	0.0233721257425635	0.0729843249563268	0.0394191000572373	EDNRB/TWIST1	2
GO:0001892	embryonic placenta development	2/50	89/18614	0.023868943534241	0.0743260773344719	0.0401437854095755	ADM/EGFR	2
GO:0071229	cellular response to acid chemical	2/50	89/18614	0.023868943534241	0.0743260773344719	0.0401437854095755	KLF2/EGFR	2
GO:0042692	muscle cell differentiation	4/50	410/18614	0.0240989935343002	0.0749370388833435	0.0404737679700843	ADM/EDNRB/GDF15/TBX2	4
GO:2000106	regulation of leukocyte apoptotic process	2/50	90/18614	0.0243701050530591	0.0756737904452633	0.0408716901753526	IRS2/CD74	2
GO:2001234	negative regulation of apoptotic signaling pathway	3/50	233/18614	0.0246509666807738	0.07643871180845	0.0412848269930106	PTGS2/CD74/IL1B	3
GO:0001843	neural tube closure	2/50	91/18614	0.0248755843826088	0.0768124739513192	0.0414866972893542	ADM/TWIST1	2
GO:0060021	roof of mouth development	2/50	91/18614	0.0248755843826088	0.0768124739513192	0.0414866972893542	TWIST1/TBX2	2
GO:2000117	negative regulation of cysteine-type endopeptidase activity	2/50	91/18614	0.0248755843826088	0.0768124739513192	0.0414866972893542	KLF4/PTGS2	2
GO:2000116	regulation of cysteine-type endopeptidase activity	3/50	234/18614	0.0249248193868115	0.0768573121481904	0.0415109145629936	KLF4/PTGS2/EIF2AK3	3
GO:0010001	glial cell differentiation	3/50	235/18614	0.0252003265789409	0.0775987803140128	0.0419113842232295	IL1B/IL6/NR1D1	3
GO:0009791	post-embryonic development	2/50	92/18614	0.025385355709441	0.0778437362059591	0.0420436857937382	KLF4/ALDH5A1	2
GO:0060606	tube closure	2/50	92/18614	0.025385355709441	0.0778437362059591	0.0420436857937382	ADM/TWIST1	2
GO:0060761	negative regulation of response to cytokine stimulus	2/50	92/18614	0.025385355709441	0.0778437362059591	0.0420436857937382	KLF4/IL6	2
GO:0051403	stress-activated MAPK cascade	3/50	237/18614	0.0257563035435142	0.078011011963956	0.0421340320406286	NCF1/IL1B/EGFR	3
GO:0070301	cellular response to hydrogen peroxide	2/50	93/18614	0.0258993933227187	0.078011011963956	0.0421340320406286	KLF2/IL6	2
GO:0001558	regulation of cell growth	4/50	420/18614	0.0260368627118695	0.078011011963956	0.0421340320406286	DAB2/FBP1/TNC/EGFR	4
GO:0003073	regulation of systemic arterial blood pressure	2/50	94/18614	0.0264176716138695	0.078011011963956	0.0421340320406286	ADM/EDNRB	2
GO:0006835	dicarboxylic acid transport	2/50	94/18614	0.0264176716138695	0.078011011963956	0.0421340320406286	UCP2/KMO	2
GO:0002138	retinoic acid biosynthetic process	1/50	10/18614	0.0265454645506655	0.078011011963956	0.0421340320406286	DHRS9	1
GO:0003253	cardiac neural crest cell migration involved in outflow tract morphogenesis	1/50	10/18614	0.0265454645506655	0.078011011963956	0.0421340320406286	TWIST1	1
GO:0006560	proline metabolic process	1/50	10/18614	0.0265454645506655	0.078011011963956	0.0421340320406286	ALDH4A1	1
GO:0008300	isoprenoid catabolic process	1/50	10/18614	0.0265454645506655	0.078011011963956	0.0421340320406286	AKR1B10	1
GO:0008627	intrinsic apoptotic signaling pathway in response to osmotic stress	1/50	10/18614	0.0265454645506655	0.078011011963956	0.0421340320406286	PTGS2	1
GO:0009629	response to gravity	1/50	10/18614	0.0265454645506655	0.078011011963956	0.0421340320406286	FOS	1
GO:0014012	peripheral nervous system axon regeneration	1/50	10/18614	0.0265454645506655	0.078011011963956	0.0421340320406286	TNC	1
GO:0014848	urinary tract smooth muscle contraction	1/50	10/18614	0.0265454645506655	0.078011011963956	0.0421340320406286	TBX2	1
GO:0015911	long-chain fatty acid import across plasma membrane	1/50	10/18614	0.0265454645506655	0.078011011963956	0.0421340320406286	IRS2	1
GO:0030388	fructose 1,6-bisphosphate metabolic process	1/50	10/18614	0.0265454645506655	0.078011011963956	0.0421340320406286	FBP1	1
GO:0030638	polyketide metabolic process	1/50	10/18614	0.0265454645506655	0.078011011963956	0.0421340320406286	AKR1B10	1
GO:0030647	aminoglycoside antibiotic metabolic process	1/50	10/18614	0.0265454645506655	0.078011011963956	0.0421340320406286	AKR1B10	1
GO:0031642	negative regulation of myelination	1/50	10/18614	0.0265454645506655	0.078011011963956	0.0421340320406286	EIF2AK3	1
GO:0035860	glial cell-derived neurotrophic factor receptor signaling pathway	1/50	10/18614	0.0265454645506655	0.078011011963956	0.0421340320406286	GDF15	1
GO:0042135	neurotransmitter catabolic process	1/50	10/18614	0.0265454645506655	0.078011011963956	0.0421340320406286	ALDH5A1	1
GO:0044598	doxorubicin metabolic process	1/50	10/18614	0.0265454645506655	0.078011011963956	0.0421340320406286	AKR1B10	1
GO:0045657	positive regulation of monocyte differentiation	1/50	10/18614	0.0265454645506655	0.078011011963956	0.0421340320406286	CD74	1
GO:0051351	positive regulation of ligase activity	1/50	10/18614	0.0265454645506655	0.078011011963956	0.0421340320406286	MID1IP1	1
GO:0062042	regulation of cardiac epithelial to mesenchymal transition	1/50	10/18614	0.0265454645506655	0.078011011963956	0.0421340320406286	TWIST1	1
GO:0070294	renal sodium ion absorption	1/50	10/18614	0.0265454645506655	0.078011011963956	0.0421340320406286	EDNRB	1
GO:0071374	cellular response to parathyroid hormone stimulus	1/50	10/18614	0.0265454645506655	0.078011011963956	0.0421340320406286	FOS	1
GO:0071476	cellular hypotonic response	1/50	10/18614	0.0265454645506655	0.078011011963956	0.0421340320406286	FBP1	1
GO:0072203	cell proliferation involved in metanephros development	1/50	10/18614	0.0265454645506655	0.078011011963956	0.0421340320406286	EGR1	1
GO:0097050	type B pancreatic cell apoptotic process	1/50	10/18614	0.0265454645506655	0.078011011963956	0.0421340320406286	IL6	1
GO:1903596	regulation of gap junction assembly	1/50	10/18614	0.0265454645506655	0.078011011963956	0.0421340320406286	IL1B	1
GO:2000659	regulation of interleukin-1-mediated signaling pathway	1/50	10/18614	0.0265454645506655	0.078011011963956	0.0421340320406286	IL6	1
GO:0002274	myeloid leukocyte activation	3/50	240/18614	0.0266026711981873	0.078011011963956	0.0421340320406286	CD74/IL6/NR1D1	3
GO:0032984	protein-containing complex disassembly	3/50	240/18614	0.0266026711981873	0.078011011963956	0.0421340320406286	DDIT4/MID1IP1/INSR	3
GO:0014033	neural crest cell differentiation	2/50	95/18614	0.0269401650762403	0.0787919755334162	0.0425558333123952	EDNRB/TWIST1	2
GO:0046330	positive regulation of JNK cascade	2/50	95/18614	0.0269401650762403	0.0787919755334162	0.0425558333123952	NCF1/IL1B	2
GO:0002042	cell migration involved in sprouting angiogenesis	2/50	96/18614	0.027466848304752	0.0799101210863613	0.0431597478030269	KLF4/PTGS2	2
GO:0002690	positive regulation of leukocyte chemotaxis	2/50	96/18614	0.027466848304752	0.0799101210863613	0.0431597478030269	CD74/IL6	2
GO:0045807	positive regulation of endocytosis	2/50	96/18614	0.027466848304752	0.0799101210863613	0.0431597478030269	DAB2/INSR	2
GO:1903510	mucopolysaccharide metabolic process	2/50	96/18614	0.027466848304752	0.0799101210863613	0.0431597478030269	EDNRB/IL1B	2
GO:0006576	biogenic amine metabolic process	2/50	97/18614	0.0279976959955556	0.0812410208835649	0.043878571636823	TDO2/KMO	2
GO:0014020	primary neural tube formation	2/50	97/18614	0.0279976959955556	0.0812410208835649	0.043878571636823	ADM/TWIST1	2
GO:0031098	stress-activated protein kinase signaling cascade	3/50	245/18614	0.0280463311222266	0.0812756244824734	0.0438972611667807	NCF1/IL1B/EGFR	3
GO:0002703	regulation of leukocyte mediated immunity	3/50	246/18614	0.0283400158875831	0.0814174494529332	0.0439738613505121	AHR/IL1B/IL6	3
GO:0048863	stem cell differentiation	3/50	247/18614	0.0286353502654794	0.0814174494529332	0.0439738613505121	EDNRB/TWIST1/TBX2	3
GO:0060047	heart contraction	3/50	247/18614	0.0286353502654794	0.0814174494529332	0.0439738613505121	ADM/EDNRB/TBX2	3
GO:0048661	positive regulation of smooth muscle cell proliferation	2/50	99/18614	0.0290717840527387	0.0814174494529332	0.0439738613505121	PTGS2/IL6	2
GO:2001243	negative regulation of intrinsic apoptotic signaling pathway	2/50	99/18614	0.0290717840527387	0.0814174494529332	0.0439738613505121	PTGS2/CD74	2
GO:0002604	regulation of dendritic cell antigen processing and presentation	1/50	11/18614	0.029161715183458	0.0814174494529332	0.0439738613505121	CD74	1
GO:0003183	mitral valve morphogenesis	1/50	11/18614	0.029161715183458	0.0814174494529332	0.0439738613505121	TWIST1	1
GO:0006002	fructose 6-phosphate metabolic process	1/50	11/18614	0.029161715183458	0.0814174494529332	0.0439738613505121	FBP1	1
GO:0007494	midgut development	1/50	11/18614	0.029161715183458	0.0814174494529332	0.0439738613505121	EDNRB	1
GO:0010998	regulation of translational initiation by eIF2 alpha phosphorylation	1/50	11/18614	0.029161715183458	0.0814174494529332	0.0439738613505121	EIF2AK3	1
GO:0014049	positive regulation of glutamate secretion	1/50	11/18614	0.029161715183458	0.0814174494529332	0.0439738613505121	KMO	1
GO:0014889	muscle atrophy	1/50	11/18614	0.029161715183458	0.0814174494529332	0.0439738613505121	FOXO3	1
GO:0016102	diterpenoid biosynthetic process	1/50	11/18614	0.029161715183458	0.0814174494529332	0.0439738613505121	DHRS9	1
GO:0032342	aldosterone biosynthetic process	1/50	11/18614	0.029161715183458	0.0814174494529332	0.0439738613505121	DAB2	1
GO:0034115	negative regulation of heterotypic cell-cell adhesion	1/50	11/18614	0.029161715183458	0.0814174494529332	0.0439738613505121	KLF4	1
GO:0036490	regulation of translation in response to endoplasmic reticulum stress	1/50	11/18614	0.029161715183458	0.0814174494529332	0.0439738613505121	EIF2AK3	1
GO:0042045	epithelial fluid transport	1/50	11/18614	0.029161715183458	0.0814174494529332	0.0439738613505121	EDNRB	1
GO:0043084	penile erection	1/50	11/18614	0.029161715183458	0.0814174494529332	0.0439738613505121	EDNRB	1
GO:0045060	negative thymic T cell selection	1/50	11/18614	0.029161715183458	0.0814174494529332	0.0439738613505121	CD74	1
GO:0048484	enteric nervous system development	1/50	11/18614	0.029161715183458	0.0814174494529332	0.0439738613505121	EDNRB	1
GO:0060900	embryonic camera-type eye formation	1/50	11/18614	0.029161715183458	0.0814174494529332	0.0439738613505121	TWIST1	1
GO:0061418	regulation of transcription from RNA polymerase II promoter in response to hypoxia	1/50	11/18614	0.029161715183458	0.0814174494529332	0.0439738613505121	EGR1	1
GO:0070587	regulation of cell-cell adhesion involved in gastrulation	1/50	11/18614	0.029161715183458	0.0814174494529332	0.0439738613505121	KLF4	1
GO:0072124	regulation of glomerular mesangial cell proliferation	1/50	11/18614	0.029161715183458	0.0814174494529332	0.0439738613505121	EGR1	1
GO:0086100	endothelin receptor signaling pathway	1/50	11/18614	0.029161715183458	0.0814174494529332	0.0439738613505121	EDNRB	1
GO:1901856	negative regulation of cellular respiration	1/50	11/18614	0.029161715183458	0.0814174494529332	0.0439738613505121	MLXIPL	1
GO:1902510	regulation of apoptotic DNA fragmentation	1/50	11/18614	0.029161715183458	0.0814174494529332	0.0439738613505121	IL6	1
GO:1990535	neuron projection maintenance	1/50	11/18614	0.029161715183458	0.0814174494529332	0.0439738613505121	INSR	1
GO:2000833	positive regulation of steroid hormone secretion	1/50	11/18614	0.029161715183458	0.0814174494529332	0.0439738613505121	DAB2	1
GO:0001649	osteoblast differentiation	3/50	250/18614	0.0295312445960283	0.0823453092387993	0.0444750018044388	IL6/TWIST1/TNC	3
GO:0045926	negative regulation of growth	3/50	252/18614	0.0301367430867582	0.0839279864076512	0.0453298115148061	DAB2/FBP1/GDF15	3
GO:0031349	positive regulation of defense response	4/50	441/18614	0.0304066959223193	0.0844431684095876	0.0456080631927407	PTGS2/IL1B/IL6/NR1D1	4
GO:0002532	production of molecular mediator involved in inflammatory response	2/50	102/18614	0.030713522792258	0.0844431684095876	0.0456080631927407	NCF1/IL6	2
GO:0001776	leukocyte homeostasis	2/50	103/18614	0.0312688315018238	0.0844431684095876	0.0456080631927407	CD74/IL6	2
GO:0008630	intrinsic apoptotic signaling pathway in response to DNA damage	2/50	103/18614	0.0312688315018238	0.0844431684095876	0.0456080631927407	DDIT4/CD74	2
GO:0019233	sensory perception of pain	2/50	103/18614	0.0312688315018238	0.0844431684095876	0.0456080631927407	PTGS2/EDNRB	2
GO:0048144	fibroblast proliferation	2/50	103/18614	0.0312688315018238	0.0844431684095876	0.0456080631927407	CD74/EGFR	2
GO:1903076	regulation of protein localization to plasma membrane	2/50	103/18614	0.0312688315018238	0.0844431684095876	0.0456080631927407	DAB2/EGFR	2
GO:0006898	receptor-mediated endocytosis	3/50	256/18614	0.0313674771531609	0.0844431684095876	0.0456080631927407	ADM/DAB2/INSR	3
GO:0006869	lipid transport	4/50	447/18614	0.0317306800245526	0.0844431684095876	0.0456080631927407	DAB2/PTGS2/IRS2/IL1B	4
GO:0002424	T cell mediated immune response to tumor cell	1/50	12/18614	0.0317710746545558	0.0844431684095876	0.0456080631927407	AHR	1
GO:0003174	mitral valve development	1/50	12/18614	0.0317710746545558	0.0844431684095876	0.0456080631927407	TWIST1	1
GO:0005984	disaccharide metabolic process	1/50	12/18614	0.0317710746545558	0.0844431684095876	0.0456080631927407	FBP1	1
GO:0006705	mineralocorticoid biosynthetic process	1/50	12/18614	0.0317710746545558	0.0844431684095876	0.0456080631927407	DAB2	1
GO:0006971	hypotonic response	1/50	12/18614	0.0317710746545558	0.0844431684095876	0.0456080631927407	FBP1	1
GO:0006983	ER overload response	1/50	12/18614	0.0317710746545558	0.0844431684095876	0.0456080631927407	EIF2AK3	1
GO:0010749	regulation of nitric oxide mediated signal transduction	1/50	12/18614	0.0317710746545558	0.0844431684095876	0.0456080631927407	EGFR	1
GO:0010936	negative regulation of macrophage cytokine production	1/50	12/18614	0.0317710746545558	0.0844431684095876	0.0456080631927407	TWIST1	1
GO:0030432	peristalsis	1/50	12/18614	0.0317710746545558	0.0844431684095876	0.0456080631927407	TBX2	1
GO:0033083	regulation of immature T cell proliferation	1/50	12/18614	0.0317710746545558	0.0844431684095876	0.0456080631927407	IL1B	1
GO:0033084	regulation of immature T cell proliferation in thymus	1/50	12/18614	0.0317710746545558	0.0844431684095876	0.0456080631927407	IL1B	1
GO:0033539	fatty acid beta-oxidation using acyl-CoA dehydrogenase	1/50	12/18614	0.0317710746545558	0.0844431684095876	0.0456080631927407	ACADL	1
GO:0035810	positive regulation of urine volume	1/50	12/18614	0.0317710746545558	0.0844431684095876	0.0456080631927407	EDNRB	1
GO:0040015	negative regulation of multicellular organism growth	1/50	12/18614	0.0317710746545558	0.0844431684095876	0.0456080631927407	GDF15	1
GO:0043383	negative T cell selection	1/50	12/18614	0.0317710746545558	0.0844431684095876	0.0456080631927407	CD74	1
GO:0051340	regulation of ligase activity	1/50	12/18614	0.0317710746545558	0.0844431684095876	0.0456080631927407	MID1IP1	1
GO:0060379	cardiac muscle cell myoblast differentiation	1/50	12/18614	0.0317710746545558	0.0844431684095876	0.0456080631927407	TBX2	1
GO:0060788	ectodermal placode formation	1/50	12/18614	0.0317710746545558	0.0844431684095876	0.0456080631927407	TBX2	1
GO:0061309	cardiac neural crest cell development involved in outflow tract morphogenesis	1/50	12/18614	0.0317710746545558	0.0844431684095876	0.0456080631927407	TWIST1	1
GO:0070586	cell-cell adhesion involved in gastrulation	1/50	12/18614	0.0317710746545558	0.0844431684095876	0.0456080631927407	KLF4	1
GO:0070778	L-aspartate transmembrane transport	1/50	12/18614	0.0317710746545558	0.0844431684095876	0.0456080631927407	UCP2	1
GO:0070857	regulation of bile acid biosynthetic process	1/50	12/18614	0.0317710746545558	0.0844431684095876	0.0456080631927407	NR1D1	1
GO:0071394	cellular response to testosterone stimulus	1/50	12/18614	0.0317710746545558	0.0844431684095876	0.0456080631927407	NCF1	1
GO:0071472	cellular response to salt stress	1/50	12/18614	0.0317710746545558	0.0844431684095876	0.0456080631927407	FBP1	1
GO:0071697	ectodermal placode morphogenesis	1/50	12/18614	0.0317710746545558	0.0844431684095876	0.0456080631927407	TBX2	1
GO:0072110	glomerular mesangial cell proliferation	1/50	12/18614	0.0317710746545558	0.0844431684095876	0.0456080631927407	EGR1	1
GO:0097084	vascular associated smooth muscle cell development	1/50	12/18614	0.0317710746545558	0.0844431684095876	0.0456080631927407	ADM	1
GO:1901731	positive regulation of platelet aggregation	1/50	12/18614	0.0317710746545558	0.0844431684095876	0.0456080631927407	IL6	1
GO:2001214	positive regulation of vasculogenesis	1/50	12/18614	0.0317710746545558	0.0844431684095876	0.0456080631927407	ADM	1
GO:0043122	regulation of I-kappaB kinase/NF-kappaB signaling	3/50	258/18614	0.0319926987065271	0.0848285448338335	0.0458162064048091	CD74/IL1B/NR1D1	3
GO:0045927	positive regulation of growth	3/50	258/18614	0.0319926987065271	0.0848285448338335	0.0458162064048091	INSR/EGFR/TBX2	3
GO:0003015	heart process	3/50	259/18614	0.0323077697967551	0.085374462109008	0.0461110583159003	ADM/EDNRB/TBX2	3
GO:0001841	neural tube formation	2/50	105/18614	0.032391394838106	0.085374462109008	0.0461110583159003	ADM/TWIST1	2
GO:0006766	vitamin metabolic process	2/50	105/18614	0.032391394838106	0.085374462109008	0.0461110583159003	VKORC1/CBR1	2
GO:0032760	positive regulation of tumor necrosis factor production	2/50	105/18614	0.032391394838106	0.085374462109008	0.0461110583159003	IL6/TWIST1	2
GO:0042102	positive regulation of T cell proliferation	2/50	105/18614	0.032391394838106	0.085374462109008	0.0461110583159003	IL1B/IL6	2
GO:0060828	regulation of canonical Wnt signaling pathway	3/50	260/18614	0.0326244797494398	0.0858865614331269	0.0463876450283042	DAB2/EGR1/EGFR	3
GO:0009314	response to radiation	4/50	452/18614	0.0328597982519316	0.0864033174937963	0.0466667468611005	PTGS2/EGR1/EGFR/FOS	4
GO:0002027	regulation of heart rate	2/50	106/18614	0.0329586005504886	0.0864577507331537	0.0466961464521764	ADM/EDNRB	2
GO:1901796	regulation of signal transduction by p53 class mediator	2/50	106/18614	0.0329586005504886	0.0864577507331537	0.0466961464521764	CD74/TWIST1	2
GO:0048568	embryonic organ development	4/50	453/18614	0.0330884424387157	0.0866956349814398	0.0468246286021564	ADM/TWIST1/EGFR/TBX2	4
GO:0003007	heart morphogenesis	3/50	262/18614	0.0332628120180799	0.0868756432545167	0.0469218517268725	INSR/TWIST1/TBX2	3
GO:0030593	neutrophil chemotaxis	2/50	107/18614	0.0335297231794479	0.0868756432545167	0.0469218517268725	CD74/IL1B	2
GO:0032526	response to retinoic acid	2/50	107/18614	0.0335297231794479	0.0868756432545167	0.0469218517268725	KLF4/TBX2	2
GO:0046822	regulation of nucleocytoplasmic transport	2/50	107/18614	0.0335297231794479	0.0868756432545167	0.0469218517268725	PTGS2/IL1B	2
GO:0090398	cellular senescence	2/50	108/18614	0.0341047385122753	0.0868756432545167	0.0469218517268725	TWIST1/TBX2	2
GO:0002357	defense response to tumor cell	1/50	13/18614	0.0343735607456895	0.0868756432545167	0.0469218517268725	KLF4	1
GO:0003096	renal sodium ion transport	1/50	13/18614	0.0343735607456895	0.0868756432545167	0.0469218517268725	EDNRB	1
GO:0009437	carnitine metabolic process	1/50	13/18614	0.0343735607456895	0.0868756432545167	0.0469218517268725	ACADL	1
GO:0032494	response to peptidoglycan	1/50	13/18614	0.0343735607456895	0.0868756432545167	0.0469218517268725	IL6	1
GO:0032966	negative regulation of collagen biosynthetic process	1/50	13/18614	0.0343735607456895	0.0868756432545167	0.0469218517268725	IL6	1
GO:0033079	immature T cell proliferation	1/50	13/18614	0.0343735607456895	0.0868756432545167	0.0469218517268725	IL1B	1
GO:0033080	immature T cell proliferation in thymus	1/50	13/18614	0.0343735607456895	0.0868756432545167	0.0469218517268725	IL1B	1
GO:0034144	negative regulation of toll-like receptor 4 signaling pathway	1/50	13/18614	0.0343735607456895	0.0868756432545167	0.0469218517268725	NR1D1	1
GO:0035745	T-helper 2 cell cytokine production	1/50	13/18614	0.0343735607456895	0.0868756432545167	0.0469218517268725	IL6	1
GO:0035815	positive regulation of renal sodium excretion	1/50	13/18614	0.0343735607456895	0.0868756432545167	0.0469218517268725	EDNRB	1
GO:0036302	atrioventricular canal development	1/50	13/18614	0.0343735607456895	0.0868756432545167	0.0469218517268725	TBX2	1
GO:0042538	hyperosmotic salinity response	1/50	13/18614	0.0343735607456895	0.0868756432545167	0.0469218517268725	FBP1	1
GO:0045741	positive regulation of epidermal growth factor-activated receptor activity	1/50	13/18614	0.0343735607456895	0.0868756432545167	0.0469218517268725	NCF1	1
GO:0060670	branching involved in labyrinthine layer morphogenesis	1/50	13/18614	0.0343735607456895	0.0868756432545167	0.0469218517268725	ADM	1
GO:0070417	cellular response to cold	1/50	13/18614	0.0343735607456895	0.0868756432545167	0.0469218517268725	EIF2AK3	1
GO:0070486	leukocyte aggregation	1/50	13/18614	0.0343735607456895	0.0868756432545167	0.0469218517268725	IL1B	1
GO:0071107	response to parathyroid hormone	1/50	13/18614	0.0343735607456895	0.0868756432545167	0.0469218517268725	FOS	1
GO:0071287	cellular response to manganese ion	1/50	13/18614	0.0343735607456895	0.0868756432545167	0.0469218517268725	EIF2AK3	1
GO:0071696	ectodermal placode development	1/50	13/18614	0.0343735607456895	0.0868756432545167	0.0469218517268725	TBX2	1
GO:0106049	regulation of cellular response to osmotic stress	1/50	13/18614	0.0343735607456895	0.0868756432545167	0.0469218517268725	PTGS2	1
GO:1901857	positive regulation of cellular respiration	1/50	13/18614	0.0343735607456895	0.0868756432545167	0.0469218517268725	PPARGC1A	1
GO:1901862	negative regulation of muscle tissue development	1/50	13/18614	0.0343735607456895	0.0868756432545167	0.0469218517268725	TWIST1	1
GO:1903624	regulation of DNA catabolic process	1/50	13/18614	0.0343735607456895	0.0868756432545167	0.0469218517268725	IL6	1
GO:1904995	negative regulation of leukocyte adhesion to vascular endothelial cell	1/50	13/18614	0.0343735607456895	0.0868756432545167	0.0469218517268725	KLF4	1
GO:1905939	regulation of gonad development	1/50	13/18614	0.0343735607456895	0.0868756432545167	0.0469218517268725	INSR	1
GO:2000551	regulation of T-helper 2 cell cytokine production	1/50	13/18614	0.0343735607456895	0.0868756432545167	0.0469218517268725	IL6	1
GO:0007631	feeding behavior	2/50	109/18614	0.0346836224334485	0.08745961283332	0.0472372558259172	GDF15/FOS	2
GO:1903557	positive regulation of tumor necrosis factor superfamily cytokine production	2/50	109/18614	0.0346836224334485	0.08745961283332	0.0472372558259172	IL6/TWIST1	2
GO:0002699	positive regulation of immune effector process	3/50	267/18614	0.0348872456856299	0.0878729942525421	0.0474605246378966	CD74/IL1B/IL6	3
GO:0051960	regulation of nervous system development	4/50	461/18614	0.0349515198237205	0.0879348464655878	0.0474939312437159	IL1B/EIF2AK3/IL6/NR1D1	4
GO:1901222	regulation of NIK/NF-kappaB signaling	2/50	110/18614	0.0352663509243004	0.0886262212785483	0.0478673453013982	IL1B/EGFR	2
GO:0002831	regulation of response to biotic stimulus	4/50	463/18614	0.035426727738055	0.0889283165669544	0.0480305080683023	NCF1/AHR/IL1B/NR1D1	4
GO:0051341	regulation of oxidoreductase activity	2/50	111/18614	0.0358529000626904	0.089747575989874	0.0484729930701739	IL1B/EGFR	2
GO:0051091	positive regulation of DNA-binding transcription factor activity	3/50	271/18614	0.0362161327809968	0.089747575989874	0.0484729930701739	PPARGC1A/IL1B/IL6	3
GO:0032611	interleukin-1 beta production	2/50	112/18614	0.0364432460226761	0.089747575989874	0.0484729930701739	EGR1/IL6	2
GO:0032651	regulation of interleukin-1 beta production	2/50	112/18614	0.0364432460226761	0.089747575989874	0.0484729930701739	EGR1/IL6	2
GO:0035249	synaptic transmission, glutamatergic	2/50	112/18614	0.0364432460226761	0.089747575989874	0.0484729930701739	PTGS2/KMO	2
GO:0043473	pigmentation	2/50	112/18614	0.0364432460226761	0.089747575989874	0.0484729930701739	EDNRB/TBX2	2
GO:1905954	positive regulation of lipid localization	2/50	112/18614	0.0364432460226761	0.089747575989874	0.0484729930701739	DAB2/IL1B	2
GO:0003207	cardiac chamber formation	1/50	14/18614	0.0369691911936608	0.089747575989874	0.0484729930701739	TBX2	1
GO:0006000	fructose metabolic process	1/50	14/18614	0.0369691911936608	0.089747575989874	0.0484729930701739	FBP1	1
GO:0010713	negative regulation of collagen metabolic process	1/50	14/18614	0.0369691911936608	0.089747575989874	0.0484729930701739	IL6	1
GO:0014744	positive regulation of muscle adaptation	1/50	14/18614	0.0369691911936608	0.089747575989874	0.0484729930701739	FOXO3	1
GO:0030213	hyaluronan biosynthetic process	1/50	14/18614	0.0369691911936608	0.089747575989874	0.0484729930701739	IL1B	1
GO:0030238	male sex determination	1/50	14/18614	0.0369691911936608	0.089747575989874	0.0484729930701739	INSR	1
GO:0032306	regulation of prostaglandin secretion	1/50	14/18614	0.0369691911936608	0.089747575989874	0.0484729930701739	IL1B	1
GO:0032308	positive regulation of prostaglandin secretion	1/50	14/18614	0.0369691911936608	0.089747575989874	0.0484729930701739	IL1B	1
GO:0034309	primary alcohol biosynthetic process	1/50	14/18614	0.0369691911936608	0.089747575989874	0.0484729930701739	DAB2	1
GO:0042182	ketone catabolic process	1/50	14/18614	0.0369691911936608	0.089747575989874	0.0484729930701739	NQO2	1
GO:0042541	hemoglobin biosynthetic process	1/50	14/18614	0.0369691911936608	0.089747575989874	0.0484729930701739	KLF4	1
GO:0043650	dicarboxylic acid biosynthetic process	1/50	14/18614	0.0369691911936608	0.089747575989874	0.0484729930701739	KMO	1
GO:0045059	positive thymic T cell selection	1/50	14/18614	0.0369691911936608	0.089747575989874	0.0484729930701739	CD74	1
GO:0046598	positive regulation of viral entry into host cell	1/50	14/18614	0.0369691911936608	0.089747575989874	0.0484729930701739	CD74	1
GO:0070141	response to UV-A	1/50	14/18614	0.0369691911936608	0.089747575989874	0.0484729930701739	EGFR	1
GO:0072540	T-helper 17 cell lineage commitment	1/50	14/18614	0.0369691911936608	0.089747575989874	0.0484729930701739	IL6	1
GO:0075294	positive regulation by symbiont of entry into host	1/50	14/18614	0.0369691911936608	0.089747575989874	0.0484729930701739	CD74	1
GO:1902947	regulation of tau-protein kinase activity	1/50	14/18614	0.0369691911936608	0.089747575989874	0.0484729930701739	EGR1	1
GO:1903651	positive regulation of cytoplasmic transport	1/50	14/18614	0.0369691911936608	0.089747575989874	0.0484729930701739	DAB2	1
GO:1903798	regulation of miRNA maturation	1/50	14/18614	0.0369691911936608	0.089747575989874	0.0484729930701739	IL6	1
GO:1904321	response to forskolin	1/50	14/18614	0.0369691911936608	0.089747575989874	0.0484729930701739	AHR	1
GO:1904322	cellular response to forskolin	1/50	14/18614	0.0369691911936608	0.089747575989874	0.0484729930701739	AHR	1
GO:2001171	positive regulation of ATP biosynthetic process	1/50	14/18614	0.0369691911936608	0.089747575989874	0.0484729930701739	PPARGC1A	1
GO:0071560	cellular response to transforming growth factor beta stimulus	3/50	274/18614	0.0372298579815451	0.0902813861677338	0.0487613058938552	DAB2/GDF15/FOS	3
GO:0061448	connective tissue development	3/50	275/18614	0.0375710083791852	0.0910089852861226	0.0491542848309967	PPARGC1A/EGR1/EIF2AK3	3
GO:0007173	epidermal growth factor receptor signaling pathway	2/50	114/18614	0.0376352335826921	0.0910649258492682	0.0491844985331473	NCF1/EGFR	2
GO:0042303	molting cycle	2/50	115/18614	0.0382368280088876	0.0921178859757096	0.0497532061372159	PTGS2/EGFR	2
GO:0042633	hair cycle	2/50	115/18614	0.0382368280088876	0.0921178859757096	0.0497532061372159	PTGS2/EGFR	2
GO:0048259	regulation of receptor-mediated endocytosis	2/50	115/18614	0.0382368280088876	0.0921178859757096	0.0497532061372159	DAB2/INSR	2
GO:1990748	cellular detoxification	2/50	115/18614	0.0382368280088876	0.0921178859757096	0.0497532061372159	PTGS2/AKR1B10	2
GO:0042752	regulation of circadian rhythm	2/50	116/18614	0.0388421249083593	0.0923854176061823	0.0498977009464285	PPARGC1A/NR1D1	2
GO:0045582	positive regulation of T cell differentiation	2/50	116/18614	0.0388421249083593	0.0923854176061823	0.0498977009464285	CD74/FOXO3	2
GO:0071559	response to transforming growth factor beta	3/50	280/18614	0.039301007999933	0.0923854176061823	0.0498977009464285	DAB2/GDF15/FOS	3
GO:0007088	regulation of mitotic nuclear division	2/50	117/18614	0.0394511009312662	0.0923854176061823	0.0498977009464285	IL1B/INSR	2
GO:0009308	amine metabolic process	2/50	117/18614	0.0394511009312662	0.0923854176061823	0.0498977009464285	TDO2/KMO	2
GO:0030203	glycosaminoglycan metabolic process	2/50	117/18614	0.0394511009312662	0.0923854176061823	0.0498977009464285	EDNRB/IL1B	2
GO:0001956	positive regulation of neurotransmitter secretion	1/50	15/18614	0.039557983690452	0.0923854176061823	0.0498977009464285	KMO	1
GO:0002031	G protein-coupled receptor internalization	1/50	15/18614	0.039557983690452	0.0923854176061823	0.0498977009464285	ADM	1
GO:0002468	dendritic cell antigen processing and presentation	1/50	15/18614	0.039557983690452	0.0923854176061823	0.0498977009464285	CD74	1
GO:0002679	respiratory burst involved in defense response	1/50	15/18614	0.039557983690452	0.0923854176061823	0.0498977009464285	NCF1	1
GO:0032725	positive regulation of granulocyte macrophage colony-stimulating factor production	1/50	15/18614	0.039557983690452	0.0923854176061823	0.0498977009464285	IL1B	1
GO:0034116	positive regulation of heterotypic cell-cell adhesion	1/50	15/18614	0.039557983690452	0.0923854176061823	0.0498977009464285	IL1B	1
GO:0034310	primary alcohol catabolic process	1/50	15/18614	0.039557983690452	0.0923854176061823	0.0498977009464285	AKR1B10	1
GO:0035067	negative regulation of histone acetylation	1/50	15/18614	0.039557983690452	0.0923854176061823	0.0498977009464285	TWIST1	1
GO:0035358	regulation of peroxisome proliferator activated receptor signaling pathway	1/50	15/18614	0.039557983690452	0.0923854176061823	0.0498977009464285	TWIST1	1
GO:0043558	regulation of translational initiation in response to stress	1/50	15/18614	0.039557983690452	0.0923854176061823	0.0498977009464285	EIF2AK3	1
GO:0045475	locomotor rhythm	1/50	15/18614	0.039557983690452	0.0923854176061823	0.0498977009464285	EGR1	1
GO:0045986	negative regulation of smooth muscle contraction	1/50	15/18614	0.039557983690452	0.0923854176061823	0.0498977009464285	PTGS2	1
GO:0048268	clathrin coat assembly	1/50	15/18614	0.039557983690452	0.0923854176061823	0.0498977009464285	DAB2	1
GO:0060766	negative regulation of androgen receptor signaling pathway	1/50	15/18614	0.039557983690452	0.0923854176061823	0.0498977009464285	DAB2	1
GO:0061307	cardiac neural crest cell differentiation involved in heart development	1/50	15/18614	0.039557983690452	0.0923854176061823	0.0498977009464285	TWIST1	1
GO:0061308	cardiac neural crest cell development involved in heart development	1/50	15/18614	0.039557983690452	0.0923854176061823	0.0498977009464285	TWIST1	1
GO:0070920	regulation of production of small RNA involved in gene silencing by RNA	1/50	15/18614	0.039557983690452	0.0923854176061823	0.0498977009464285	IL6	1
GO:0071474	cellular hyperosmotic response	1/50	15/18614	0.039557983690452	0.0923854176061823	0.0498977009464285	FBP1	1
GO:1901722	regulation of cell proliferation involved in kidney development	1/50	15/18614	0.039557983690452	0.0923854176061823	0.0498977009464285	EGR1	1
GO:1902166	negative regulation of intrinsic apoptotic signaling pathway in response to DNA damage by p53 class mediator	1/50	15/18614	0.039557983690452	0.0923854176061823	0.0498977009464285	CD74	1
GO:1904251	regulation of bile acid metabolic process	1/50	15/18614	0.039557983690452	0.0923854176061823	0.0498977009464285	NR1D1	1
GO:1905208	negative regulation of cardiocyte differentiation	1/50	15/18614	0.039557983690452	0.0923854176061823	0.0498977009464285	EGFR	1
GO:2000052	positive regulation of non-canonical Wnt signaling pathway	1/50	15/18614	0.039557983690452	0.0923854176061823	0.0498977009464285	DAB2	1
GO:0044843	cell cycle G1/S phase transition	3/50	281/18614	0.0396518465010205	0.092409671740273	0.0499108006926973	KLF4/EGFR/TBX2	3
GO:0045165	cell fate commitment	3/50	281/18614	0.0396518465010205	0.092409671740273	0.0499108006926973	KLF4/IL6/TBX2	3
GO:0050830	defense response to Gram-positive bacterium	2/50	118/18614	0.040063732822017	0.0932714032260208	0.0503762250105832	IL1B/IL6	2
GO:0002286	T cell activation involved in immune response	2/50	119/18614	0.0406799974189489	0.0945073602156903	0.0510437698878069	CD74/IL6	2
GO:0045446	endothelial cell differentiation	2/50	119/18614	0.0406799974189489	0.0945073602156903	0.0510437698878069	EDNRB/IL1B	2
GO:0044270	cellular nitrogen compound catabolic process	4/50	486/18614	0.0411640001664072	0.0952019003323564	0.0514188935375633	TDO2/ACADL/IL6/KMO	4
GO:0030326	embryonic limb morphogenesis	2/50	120/18614	0.0412998716540067	0.0952019003323564	0.0514188935375633	TWIST1/TBX2	2
GO:0032355	response to estradiol	2/50	120/18614	0.0412998716540067	0.0952019003323564	0.0514188935375633	PTGS2/EGFR	2
GO:0035113	embryonic appendage morphogenesis	2/50	120/18614	0.0412998716540067	0.0952019003323564	0.0514188935375633	TWIST1/TBX2	2
GO:0051101	regulation of DNA binding	2/50	120/18614	0.0412998716540067	0.0952019003323564	0.0514188935375633	KLF4/TWIST1	2
GO:0002683	negative regulation of immune system process	4/50	487/18614	0.041424839842906	0.0952019003323564	0.0514188935375633	CD74/AHR/TWIST1/NR1D1	4
GO:0022411	cellular component disassembly	4/50	488/18614	0.0416866302713783	0.0952019003323564	0.0514188935375633	DDIT4/MID1IP1/IL6/INSR	4
GO:0046700	heterocycle catabolic process	4/50	488/18614	0.0416866302713783	0.0952019003323564	0.0514188935375633	TDO2/IL6/ALDH4A1/KMO	4
GO:0043500	muscle adaptation	2/50	121/18614	0.0419233325524244	0.0952019003323564	0.0514188935375633	FOXO3/IL1B	2
GO:0098773	skin epidermis development	2/50	121/18614	0.0419233325524244	0.0952019003323564	0.0514188935375633	KLF4/EGFR	2
GO:1901989	positive regulation of cell cycle phase transition	2/50	121/18614	0.0419233325524244	0.0952019003323564	0.0514188935375633	EGFR/TBX2	2
GO:0003188	heart valve formation	1/50	16/18614	0.0421399558833375	0.0952019003323564	0.0514188935375633	TWIST1	1
GO:0010715	regulation of extracellular matrix disassembly	1/50	16/18614	0.0421399558833375	0.0952019003323564	0.0514188935375633	IL6	1
GO:0030202	heparin metabolic process	1/50	16/18614	0.0421399558833375	0.0952019003323564	0.0514188935375633	EDNRB	1
GO:0044849	estrous cycle	1/50	16/18614	0.0421399558833375	0.0952019003323564	0.0514188935375633	EGR1	1
GO:0045779	negative regulation of bone resorption	1/50	16/18614	0.0421399558833375	0.0952019003323564	0.0514188935375633	IL6	1
GO:0046184	aldehyde biosynthetic process	1/50	16/18614	0.0421399558833375	0.0952019003323564	0.0514188935375633	DAB2	1
GO:0047484	regulation of response to osmotic stress	1/50	16/18614	0.0421399558833375	0.0952019003323564	0.0514188935375633	PTGS2	1
GO:0048385	regulation of retinoic acid receptor signaling pathway	1/50	16/18614	0.0421399558833375	0.0952019003323564	0.0514188935375633	KLF2	1
GO:0048712	negative regulation of astrocyte differentiation	1/50	16/18614	0.0421399558833375	0.0952019003323564	0.0514188935375633	NR1D1	1
GO:0051044	positive regulation of membrane protein ectodomain proteolysis	1/50	16/18614	0.0421399558833375	0.0952019003323564	0.0514188935375633	IL1B	1
GO:0090030	regulation of steroid hormone biosynthetic process	1/50	16/18614	0.0421399558833375	0.0952019003323564	0.0514188935375633	DAB2	1
GO:0090336	positive regulation of brown fat cell differentiation	1/50	16/18614	0.0421399558833375	0.0952019003323564	0.0514188935375633	PTGS2	1
GO:1901741	positive regulation of myoblast fusion	1/50	16/18614	0.0421399558833375	0.0952019003323564	0.0514188935375633	GDF15	1
GO:2000095	regulation of Wnt signaling pathway, planar cell polarity pathway	1/50	16/18614	0.0421399558833375	0.0952019003323564	0.0514188935375633	DAB2	1
GO:2000846	regulation of corticosteroid hormone secretion	1/50	16/18614	0.0421399558833375	0.0952019003323564	0.0514188935375633	DAB2	1
GO:2001212	regulation of vasculogenesis	1/50	16/18614	0.0421399558833375	0.0952019003323564	0.0514188935375633	ADM	1
GO:0002698	negative regulation of immune effector process	2/50	122/18614	0.0425503572324065	0.0958356977747183	0.0517612098474207	AHR/TWIST1	2
GO:0090100	positive regulation of transmembrane receptor protein serine/threonine kinase signaling pathway	2/50	122/18614	0.0425503572324065	0.0958356977747183	0.0517612098474207	DAB2/GDF15	2
GO:0098661	inorganic anion transmembrane transport	2/50	122/18614	0.0425503572324065	0.0958356977747183	0.0517612098474207	UCP2/SLC37A4	2
GO:0090066	regulation of anatomical structure size	4/50	492/18614	0.0427433011764907	0.096172427647104	0.0519430788794324	KLF2/ADM/PTGS2/EDNRB	4
GO:0002761	regulation of myeloid leukocyte differentiation	2/50	123/18614	0.0431809229048107	0.0967637280478249	0.0522624423821277	CD74/FOS	2
GO:0002824	positive regulation of adaptive immune response based on somatic recombination of immune receptors built from immunoglobulin superfamily domains	2/50	123/18614	0.0431809229048107	0.0967637280478249	0.0522624423821277	IL1B/IL6	2
GO:0042471	ear morphogenesis	2/50	123/18614	0.0431809229048107	0.0967637280478249	0.0522624423821277	TWIST1/TBX2	2
GO:0043244	regulation of protein-containing complex disassembly	2/50	123/18614	0.0431809229048107	0.0967637280478249	0.0522624423821277	MID1IP1/INSR	2
GO:0016049	cell growth	4/50	495/18614	0.0435457906935614	0.0973806129400486	0.0525956241619813	DAB2/FBP1/TNC/EGFR	4
GO:0006575	cellular modified amino acid metabolic process	2/50	124/18614	0.0438150068728318	0.0973806129400486	0.0525956241619813	ACADL/ALDH4A1	2
GO:0007613	memory	2/50	124/18614	0.0438150068728318	0.0973806129400486	0.0525956241619813	PTGS2/INSR	2
GO:0097237	cellular response to toxic substance	2/50	124/18614	0.0438150068728318	0.0973806129400486	0.0525956241619813	PTGS2/AKR1B10	2
GO:0031623	receptor internalization	2/50	125/18614	0.044452586531686	0.0973806129400486	0.0525956241619813	ADM/INSR	2
GO:0001991	regulation of systemic arterial blood pressure by circulatory renin-angiotensin	1/50	17/18614	0.0447151253749943	0.0973806129400486	0.0525956241619813	EDNRB	1
GO:0006577	amino-acid betaine metabolic process	1/50	17/18614	0.0447151253749943	0.0973806129400486	0.0525956241619813	ACADL	1
GO:0014067	negative regulation of phosphatidylinositol 3-kinase signaling	1/50	17/18614	0.0447151253749943	0.0973806129400486	0.0525956241619813	TWIST1	1
GO:0016114	terpenoid biosynthetic process	1/50	17/18614	0.0447151253749943	0.0973806129400486	0.0525956241619813	DHRS9	1
GO:0016202	regulation of striated muscle tissue development	1/50	17/18614	0.0447151253749943	0.0973806129400486	0.0525956241619813	TWIST1	1
GO:0030949	positive regulation of vascular endothelial growth factor receptor signaling pathway	1/50	17/18614	0.0447151253749943	0.0973806129400486	0.0525956241619813	IL1B	1
GO:0031053	primary miRNA processing	1/50	17/18614	0.0447151253749943	0.0973806129400486	0.0525956241619813	IL6	1
GO:0034112	positive regulation of homotypic cell-cell adhesion	1/50	17/18614	0.0447151253749943	0.0973806129400486	0.0525956241619813	IL6	1
GO:0043249	erythrocyte maturation	1/50	17/18614	0.0447151253749943	0.0973806129400486	0.0525956241619813	KLF2	1
GO:0044539	long-chain fatty acid import into cell	1/50	17/18614	0.0447151253749943	0.0973806129400486	0.0525956241619813	IRS2	1
GO:0046827	positive regulation of protein export from nucleus	1/50	17/18614	0.0447151253749943	0.0973806129400486	0.0525956241619813	IL1B	1
GO:0051412	response to corticosterone	1/50	17/18614	0.0447151253749943	0.0973806129400486	0.0525956241619813	FOS	1
GO:0055089	fatty acid homeostasis	1/50	17/18614	0.0447151253749943	0.0973806129400486	0.0525956241619813	MLXIPL	1
GO:0060965	negative regulation of miRNA-mediated gene silencing	1/50	17/18614	0.0447151253749943	0.0973806129400486	0.0525956241619813	IL6	1
GO:0070206	protein trimerization	1/50	17/18614	0.0447151253749943	0.0973806129400486	0.0525956241619813	CD74	1
GO:0072109	glomerular mesangium development	1/50	17/18614	0.0447151253749943	0.0973806129400486	0.0525956241619813	EGR1	1
GO:0072224	metanephric glomerulus development	1/50	17/18614	0.0447151253749943	0.0973806129400486	0.0525956241619813	EGR1	1
GO:0097396	response to interleukin-17	1/50	17/18614	0.0447151253749943	0.0973806129400486	0.0525956241619813	IL1B	1
GO:0097398	cellular response to interleukin-17	1/50	17/18614	0.0447151253749943	0.0973806129400486	0.0525956241619813	IL1B	1
GO:0110096	cellular response to aldehyde	1/50	17/18614	0.0447151253749943	0.0973806129400486	0.0525956241619813	AKR1B10	1
GO:1901550	regulation of endothelial cell development	1/50	17/18614	0.0447151253749943	0.0973806129400486	0.0525956241619813	IL1B	1
GO:1902165	regulation of intrinsic apoptotic signaling pathway in response to DNA damage by p53 class mediator	1/50	17/18614	0.0447151253749943	0.0973806129400486	0.0525956241619813	CD74	1
GO:1903140	regulation of establishment of endothelial barrier	1/50	17/18614	0.0447151253749943	0.0973806129400486	0.0525956241619813	IL1B	1
GO:0010632	regulation of epithelial cell migration	3/50	295/18614	0.0447317449683963	0.0973806129400486	0.0525956241619813	KLF4/PTGS2/IRS2	3
GO:0001838	embryonic epithelial tube formation	2/50	126/18614	0.0450936393682968	0.0977838565733684	0.0528134175188259	ADM/TWIST1	2
GO:0002688	regulation of leukocyte chemotaxis	2/50	126/18614	0.0450936393682968	0.0977838565733684	0.0528134175188259	CD74/IL6	2
GO:0002708	positive regulation of lymphocyte mediated immunity	2/50	126/18614	0.0450936393682968	0.0977838565733684	0.0528134175188259	IL1B/IL6	2
GO:0006022	aminoglycan metabolic process	2/50	126/18614	0.0450936393682968	0.0977838565733684	0.0528134175188259	EDNRB/IL1B	2
GO:0048593	camera-type eye morphogenesis	2/50	127/18614	0.0457381429609819	0.099084391893947	0.0535158413880682	TWIST1/TBX2	2
GO:1904375	regulation of protein localization to cell periphery	2/50	128/18614	0.0463860749791401	0.0993222870285366	0.0536443294177805	DAB2/EGFR	2
GO:1990266	neutrophil migration	2/50	128/18614	0.0463860749791401	0.0993222870285366	0.0536443294177805	CD74/IL1B	2
GO:0002821	positive regulation of adaptive immune response	2/50	129/18614	0.0470374131829404	0.0993222870285366	0.0536443294177805	IL1B/IL6	2
GO:0032874	positive regulation of stress-activated MAPK cascade	2/50	129/18614	0.0470374131829404	0.0993222870285366	0.0536443294177805	NCF1/IL1B	2
GO:0042542	response to hydrogen peroxide	2/50	129/18614	0.0470374131829404	0.0993222870285366	0.0536443294177805	KLF2/IL6	2
GO:0001710	mesodermal cell fate commitment	1/50	18/18614	0.0472835097236123	0.0993222870285366	0.0536443294177805	KLF4	1
GO:0002295	T-helper cell lineage commitment	1/50	18/18614	0.0472835097236123	0.0993222870285366	0.0536443294177805	IL6	1
GO:0002827	positive regulation of T-helper 1 type immune response	1/50	18/18614	0.0472835097236123	0.0993222870285366	0.0536443294177805	IL1B	1
GO:0016264	gap junction assembly	1/50	18/18614	0.0472835097236123	0.0993222870285366	0.0536443294177805	IL1B	1
GO:0019373	epoxygenase P450 pathway	1/50	18/18614	0.0472835097236123	0.0993222870285366	0.0536443294177805	CYP2B6	1
GO:0020027	hemoglobin metabolic process	1/50	18/18614	0.0472835097236123	0.0993222870285366	0.0536443294177805	KLF4	1
GO:0030730	sequestering of triglyceride	1/50	18/18614	0.0472835097236123	0.0993222870285366	0.0536443294177805	IL1B	1
GO:0031645	negative regulation of nervous system process	1/50	18/18614	0.0472835097236123	0.0993222870285366	0.0536443294177805	EIF2AK3	1
GO:0032604	granulocyte macrophage colony-stimulating factor production	1/50	18/18614	0.0472835097236123	0.0993222870285366	0.0536443294177805	IL1B	1
GO:0032645	regulation of granulocyte macrophage colony-stimulating factor production	1/50	18/18614	0.0472835097236123	0.0993222870285366	0.0536443294177805	IL1B	1
GO:0035234	ectopic germ cell programmed cell death	1/50	18/18614	0.0472835097236123	0.0993222870285366	0.0536443294177805	IL1B	1
GO:0036003	positive regulation of transcription from RNA polymerase II promoter in response to stress	1/50	18/18614	0.0472835097236123	0.0993222870285366	0.0536443294177805	KLF2	1
GO:0036499	PERK-mediated unfolded protein response	1/50	18/18614	0.0472835097236123	0.0993222870285366	0.0536443294177805	EIF2AK3	1
GO:0038128	ERBB2 signaling pathway	1/50	18/18614	0.0472835097236123	0.0993222870285366	0.0536443294177805	EGFR	1
GO:0043116	negative regulation of vascular permeability	1/50	18/18614	0.0472835097236123	0.0993222870285366	0.0536443294177805	ADM	1
GO:0046851	negative regulation of bone remodeling	1/50	18/18614	0.0472835097236123	0.0993222870285366	0.0536443294177805	IL6	1
GO:0048569	post-embryonic animal organ development	1/50	18/18614	0.0472835097236123	0.0993222870285366	0.0536443294177805	KLF4	1
GO:0060149	negative regulation of post-transcriptional gene silencing	1/50	18/18614	0.0472835097236123	0.0993222870285366	0.0536443294177805	IL6	1
GO:0060967	negative regulation of gene silencing by RNA	1/50	18/18614	0.0472835097236123	0.0993222870285366	0.0536443294177805	IL6	1
GO:0071318	cellular response to ATP	1/50	18/18614	0.0472835097236123	0.0993222870285366	0.0536443294177805	PTGS2	1
GO:0097067	cellular response to thyroid hormone stimulus	1/50	18/18614	0.0472835097236123	0.0993222870285366	0.0536443294177805	KLF9	1
GO:0097094	craniofacial suture morphogenesis	1/50	18/18614	0.0472835097236123	0.0993222870285366	0.0536443294177805	TWIST1	1
GO:0150079	negative regulation of neuroinflammatory response	1/50	18/18614	0.0472835097236123	0.0993222870285366	0.0536443294177805	NR1D1	1
GO:1900369	negative regulation of post-transcriptional gene silencing by RNA	1/50	18/18614	0.0472835097236123	0.0993222870285366	0.0536443294177805	IL6	1
GO:1902358	sulfate transmembrane transport	1/50	18/18614	0.0472835097236123	0.0993222870285366	0.0536443294177805	UCP2	1
GO:2000369	regulation of clathrin-dependent endocytosis	1/50	18/18614	0.0472835097236123	0.0993222870285366	0.0536443294177805	DAB2	1
GO:2000757	negative regulation of peptidyl-lysine acetylation	1/50	18/18614	0.0472835097236123	0.0993222870285366	0.0536443294177805	TWIST1	1
GO:0030218	erythrocyte differentiation	2/50	130/18614	0.0476921354230114	0.0999908975630182	0.0540054484056429	KLF2/FOXO3	2
GO:0045621	positive regulation of lymphocyte differentiation	2/50	130/18614	0.0476921354230114	0.0999908975630182	0.0540054484056429	CD74/FOXO3	2
GO:0051607	defense response to virus	3/50	303/18614	0.0477742124084642	0.100068217854626	0.0540472093771003	DDIT4/IL1B/IL6	3
GO:0140546	defense response to symbiont	3/50	304/18614	0.0481615933383409	0.10070309151764	0.0543901069576567	DDIT4/IL1B/IL6	3
GO:0032612	interleukin-1 production	2/50	131/18614	0.0483502196401317	0.10070309151764	0.0543901069576567	EGR1/IL6	2
GO:0032652	regulation of interleukin-1 production	2/50	131/18614	0.0483502196401317	0.10070309151764	0.0543901069576567	EGR1/IL6	2
GO:0038127	ERBB signaling pathway	2/50	131/18614	0.0483502196401317	0.10070309151764	0.0543901069576567	NCF1/EGFR	2
GO:0070304	positive regulation of stress-activated protein kinase signaling cascade	2/50	131/18614	0.0483502196401317	0.10070309151764	0.0543901069576567	NCF1/IL1B	2
GO:0071621	granulocyte chemotaxis	2/50	131/18614	0.0483502196401317	0.10070309151764	0.0543901069576567	CD74/IL1B	2
GO:0006309	apoptotic DNA fragmentation	1/50	19/18614	0.0498451264430047	0.102372087147321	0.0552915375834912	IL6	1
GO:0006390	mitochondrial transcription	1/50	19/18614	0.0498451264430047	0.102372087147321	0.0552915375834912	FOXO3	1
GO:0007194	negative regulation of adenylate cyclase activity	1/50	19/18614	0.0498451264430047	0.102372087147321	0.0552915375834912	EDNRB	1
GO:0008272	sulfate transport	1/50	19/18614	0.0498451264430047	0.102372087147321	0.0552915375834912	UCP2	1
GO:0010002	cardioblast differentiation	1/50	19/18614	0.0498451264430047	0.102372087147321	0.0552915375834912	TBX2	1
GO:0010801	negative regulation of peptidyl-threonine phosphorylation	1/50	19/18614	0.0498451264430047	0.102372087147321	0.0552915375834912	DDIT4	1
GO:0014048	regulation of glutamate secretion	1/50	19/18614	0.0498451264430047	0.102372087147321	0.0552915375834912	KMO	1
GO:0032026	response to magnesium ion	1/50	19/18614	0.0498451264430047	0.102372087147321	0.0552915375834912	FBP1	1
GO:0035930	corticosteroid hormone secretion	1/50	19/18614	0.0498451264430047	0.102372087147321	0.0552915375834912	DAB2	1
GO:0043031	negative regulation of macrophage activation	1/50	19/18614	0.0498451264430047	0.102372087147321	0.0552915375834912	NR1D1	1
GO:0045722	positive regulation of gluconeogenesis	1/50	19/18614	0.0498451264430047	0.102372087147321	0.0552915375834912	PPARGC1A	1
GO:0045947	negative regulation of translational initiation	1/50	19/18614	0.0498451264430047	0.102372087147321	0.0552915375834912	EIF2AK3	1
GO:0060391	positive regulation of SMAD protein signal transduction	1/50	19/18614	0.0498451264430047	0.102372087147321	0.0552915375834912	DAB2	1
GO:0140354	lipid import into cell	1/50	19/18614	0.0498451264430047	0.102372087147321	0.0552915375834912	IRS2	1
GO:2000641	regulation of early endosome to late endosome transport	1/50	19/18614	0.0498451264430047	0.102372087147321	0.0552915375834912	DAB2	1
