# Supplementary material for: ACADL and ADH1B signify ketone body metabolic reprogramming in osteoarthritic synovium: insights from bioinformatics and animal model studies
Source: Front Med (Lausanne). 2026 Feb 3;13:1700784. doi: 10.3389/fmed.2026.1700784 (PMC12915690; doi:10.3389/fmed.2026.1700784)
Supplement: SUPPLEMENTARY TABLE 3 — GO enrichment of cellular components by analyzing the candidate genes. [file Table_3.xlsx]

## Sheet: Supplementary table 2B GO_CC_fi
ID	Description	GeneRatio	BgRatio	pvalue	p.adjust	qvalue	geneID	Count
GO:0030665	clathrin-coated vesicle membrane	3/50	136/19518	0.00510665655865731	0.163762039854819	0.124274742607084	DAB2/CD74/EGFR	3
GO:0005788	endoplasmic reticulum lumen	4/50	312/19518	0.00827970302246061	0.163762039854819	0.124274742607084	PTGS2/IL6/FMO1/TNC	4
GO:0045121	membrane raft	4/50	323/19518	0.00932391569601329	0.163762039854819	0.124274742607084	PTGS2/EDNRB/INSR/EGFR	4
GO:0098857	membrane microdomain	4/50	324/19518	0.00942290943215724	0.163762039854819	0.124274742607084	PTGS2/EDNRB/INSR/EGFR	4
GO:0005771	multivesicular body	2/50	67/19518	0.0127888788311614	0.163762039854819	0.124274742607084	CD74/EGFR	2
GO:0030662	coated vesicle membrane	3/50	202/19518	0.0149847510526444	0.163762039854819	0.124274742607084	DAB2/CD74/EGFR	3
GO:0030669	clathrin-coated endocytic vesicle membrane	2/50	73/19518	0.015053661559379	0.163762039854819	0.124274742607084	CD74/EGFR	2
GO:0030136	clathrin-coated vesicle	3/50	215/19518	0.0176717150541643	0.163762039854819	0.124274742607084	DAB2/CD74/EGFR	3
GO:0005901	caveola	2/50	83/19518	0.0191797864057707	0.163762039854819	0.124274742607084	PTGS2/INSR	2
GO:0031968	organelle outer membrane	3/50	236/19518	0.0225462654676105	0.163762039854819	0.124274742607084	PTGS2/FOXO3/KMO	3
GO:0019867	outer membrane	3/50	238/19518	0.0230450750316249	0.163762039854819	0.124274742607084	PTGS2/FOXO3/KMO	3
GO:0045334	clathrin-coated endocytic vesicle	2/50	92/19518	0.0232519959118097	0.163762039854819	0.124274742607084	CD74/EGFR	2
GO:0005614	interstitial matrix	1/50	11/19518	0.0278279773250182	0.163762039854819	0.124274742607084	TNC	1
GO:0044853	plasma membrane raft	2/50	114/19518	0.0345307765422183	0.163762039854819	0.124274742607084	PTGS2/INSR	2
GO:0005759	mitochondrial matrix	4/50	484/19518	0.03509948895892	0.163762039854819	0.124274742607084	ACADL/FOXO3/ALDH5A1/ALDH4A1	4
GO:0005635	nuclear envelope	4/50	490/19518	0.0364724470399673	0.163762039854819	0.124274742607084	PTGS2/EDNRB/INSR/EGFR	4
GO:0090571	RNA polymerase II transcription repressor complex	1/50	15/19518	0.0377578980240751	0.163762039854819	0.124274742607084	FOXO3	1
GO:0005770	late endosome	3/50	296/19518	0.0401172944728969	0.163762039854819	0.124274742607084	CD74/INSR/EGFR	3
GO:0042613	MHC class II protein complex	1/50	17/19518	0.0426855155963163	0.163762039854819	0.124274742607084	CD74	1
GO:0098637	protein complex involved in cell-matrix adhesion	1/50	17/19518	0.0426855155963163	0.163762039854819	0.124274742607084	TNC	1
GO:0031965	nuclear membrane	3/50	308/19518	0.0442703813317363	0.163762039854819	0.124274742607084	PTGS2/EDNRB/EGFR	3
GO:0005767	secondary lysosome	1/50	18/19518	0.0451400422472665	0.163762039854819	0.124274742607084	NCF1	1
GO:0043020	NADPH oxidase complex	1/50	18/19518	0.0451400422472665	0.163762039854819	0.124274742607084	NCF1	1
GO:0030135	coated vesicle	3/50	312/19518	0.0457010343780889	0.163762039854819	0.124274742607084	DAB2/CD74/EGFR	3
