# Supplementary material for: ACADL and ADH1B signify ketone body metabolic reprogramming in osteoarthritic synovium: insights from bioinformatics and animal model studies
Source: Front Med (Lausanne). 2026 Feb 3;13:1700784. doi: 10.3389/fmed.2026.1700784 (PMC12915690; doi:10.3389/fmed.2026.1700784)
Supplement: Supplementary Table 4 — GO enrichment of molecular functions by analyzing the candidate genes. [file Table_4.xlsx]

## Sheet: Supplementary table 2C GO_MF_fi
ID	Description	GeneRatio	BgRatio	pvalue	p.adjust	qvalue	geneID	Count
GO:0050660	flavin adenine dinucleotide binding	6/50	85/18369	1.10815574505812e-07	2.47118731147961e-05	1.38811088065175e-05	ACADL/AOX1/KMO/NQO2/FMO1/FMO2	6
GO:0016616	oxidoreductase activity, acting on the CH-OH group of donors, NAD or NADP as acceptor	6/50	123/18369	9.95760104046962e-07	0.000111027251601236	6.23660275692571e-05	ADH1B/DHRS9/CBR3/CBR1/AKR1B10/ADH1C	6
GO:0016614	oxidoreductase activity, acting on CH-OH group of donors	6/50	133/18369	1.57398885040682e-06	0.000116999837880241	6.57209379643551e-05	ADH1B/DHRS9/CBR3/CBR1/AKR1B10/ADH1C	6
GO:0018455	alcohol dehydrogenase [NAD(P)+] activity	3/50	10/18369	2.24679798234774e-06	0.000125258987515887	7.03602526051004e-05	ADH1B/DHRS9/ADH1C	3
GO:0016651	oxidoreductase activity, acting on NAD(P)H	5/50	87/18369	3.80125010993128e-06	0.000153468205848466	8.62058838610688e-05	NCF1/CBR3/KMO/CBR1/NQO2	5
GO:0016709	oxidoreductase activity, acting on paired donors, with incorporation or reduction of molecular oxygen, NAD(P)H as one donor, and incorporation of one atom of oxygen	4/50	40/18369	4.12918939502599e-06	0.000153468205848466	8.62058838610688e-05	KMO/CYP2B6/FMO1/FMO2	4
GO:0016903	oxidoreductase activity, acting on the aldehyde or oxo group of donors	4/50	48/18369	8.65179489665375e-06	0.000275621465993398	0.000154821592887488	ALDH5A1/AOX1/ALDH4A1/AKR1B10	4
GO:0004745	NAD-retinol dehydrogenase activity	3/50	19/18369	1.78321817089971e-05	0.000497072065138294	0.000279214424127718	ADH1B/DHRS9/ADH1C	3
GO:0140297	DNA-binding transcription factor binding	8/50	478/18369	4.07495664658389e-05	0.00100968370243134	0.000567157708705827	KLF4/FBP1/AHR/PPARGC1A/TWIST1/MLXIPL/FOS/TBX2	8
GO:0016705	oxidoreductase activity, acting on paired donors, with incorporation or reduction of molecular oxygen	5/50	177/18369	0.000117083707725367	0.00261096668227568	0.00146662749677038	PTGS2/KMO/CYP2B6/FMO1/FMO2	5
GO:0016620	oxidoreductase activity, acting on the aldehyde or oxo group of donors, NAD or NADP as acceptor	3/50	39/18369	0.000161856060443806	0.00300782512324739	0.00168955010463271	ALDH5A1/ALDH4A1/AKR1B10	3
GO:0071949	FAD binding	3/50	39/18369	0.000161856060443806	0.00300782512324739	0.00168955010463271	AOX1/KMO/NQO2	3
GO:0004497	monooxygenase activity	4/50	103/18369	0.000176108787521627	0.00302094304748636	0.00169691868138248	KMO/CYP2B6/FMO1/FMO2	4
GO:0001221	transcription coregulator binding	4/50	111/18369	0.000234773199773716	0.0037396016821099	0.00210060231376483	AHR/TWIST1/NR1D1/FOS	4
GO:0070888	E-box binding	3/50	48/18369	0.000301087534563659	0.00447616801384639	0.00251434502547897	AHR/TWIST1/NR1D1	3
GO:0015114	phosphate ion transmembrane transporter activity	2/50	10/18369	0.000322237803647761	0.00449118938834067	0.00252278280487392	UCP2/SLC37A4	2
GO:0061629	RNA polymerase II-specific DNA-binding transcription factor binding	6/50	348/18369	0.000348473615354264	0.00457115389552946	0.002567700323663	KLF4/FBP1/AHR/PPARGC1A/MLXIPL/FOS	6
GO:0050661	NADP binding	3/50	53/18369	0.000403915467323127	0.00500406384516986	0.00281087371996796	CBR3/FMO1/FMO2	3
GO:0016655	oxidoreductase activity, acting on NAD(P)H, quinone or similar compound as acceptor	3/50	57/18369	0.000500661498408889	0.00582798835989858	0.0032736871127115	CBR3/CBR1/NQO2	3
GO:0020037	heme binding	4/50	137/18369	0.000522689539004357	0.00582798835989858	0.0032736871127115	PTGS2/TDO2/CYP2B6/NR1D1	4
GO:0046906	tetrapyrrole binding	4/50	147/18369	0.00068121704063625	0.00723387619342303	0.00406339989151447	PTGS2/TDO2/CYP2B6/NR1D1	4
GO:0050664	oxidoreductase activity, acting on NAD(P)H, oxygen as acceptor	2/50	16/18369	0.000850373753022854	0.00861969758745893	0.00484184098611099	NCF1/KMO	2
GO:0046935	1-phosphatidylinositol-3-kinase regulator activity	2/50	19/18369	0.00120547679148568	0.0116878836739699	0.00656529694218748	IRS2/INSR	2
GO:0042562	hormone binding	3/50	84/18369	0.00154844022203253	0.0143875903963855	0.00808177133429257	EDNRB/INSR/EGFR	3
GO:0035014	phosphatidylinositol 3-kinase regulator activity	2/50	22/18369	0.0016199816213932	0.0144502360628273	0.00811696054508591	IRS2/INSR	2
GO:0008106	alcohol dehydrogenase (NADP+) activity	2/50	23/18369	0.00177118539487416	0.0151913208868053	0.00853324137611435	CBR1/AKR1B10	2
GO:0016702	oxidoreductase activity, acting on single donors with incorporation of molecular oxygen, incorporation of two atoms of oxygen	2/50	24/18369	0.00192884847943199	0.0159308596634568	0.00894865376422639	PTGS2/TDO2	2
GO:0016701	oxidoreductase activity, acting on single donors with incorporation of molecular oxygen	2/50	25/18369	0.00209293601660173	0.0166687404179352	0.00936313481111299	PTGS2/TDO2	2
GO:0043548	phosphatidylinositol 3-kinase binding	2/50	28/18369	0.0026233987862412	0.0201730320459237	0.011331559185579	IRS2/INSR	2
GO:0004033	aldo-keto reductase (NADP) activity	2/50	30/18369	0.0030085298924948	0.0223634055342113	0.0125619318318204	CBR1/AKR1B10	2
GO:0030296	protein tyrosine kinase activator activity	2/50	34/18369	0.003853139197655	0.0268515637836583	0.0150830119908206	INSR/EGFR	2
GO:0071889	14-3-3 protein binding	2/50	34/18369	0.003853139197655	0.0268515637836583	0.0150830119908206	DDIT4/IRS2	2
GO:0031490	chromatin DNA binding	3/50	118/18369	0.00406561696031046	0.0274737146105828	0.0154324854314815	KLF4/FOXO3/PPARGC1A	3
GO:0009055	electron transfer activity	3/50	122/18369	0.00446297452495741	0.0288408975204535	0.0162004569503609	NCF1/ALDH4A1/NQO2	3
GO:0033218	amide binding	5/50	400/18369	0.00452659826554203	0.0288408975204535	0.0162004569503609	EDNRB/CD74/ACADL/INSR/NQO2	5
GO:0030295	protein kinase activator activity	3/50	135/18369	0.00591375457301286	0.0366324241606075	0.0205770992452787	IRS2/INSR/EGFR	3
GO:0051879	Hsp90 protein binding	2/50	43/18369	0.00610615515856909	0.0368019621719164	0.0206723318312865	AHR/EIF2AK3	2
GO:0019903	protein phosphatase binding	3/50	140/18369	0.00653843228040212	0.0369675983004213	0.0207653726587214	IRS2/EIF2AK3/EGFR	3
GO:0019209	kinase activator activity	3/50	141/18369	0.00666790831053375	0.0369675983004213	0.0207653726587214	IRS2/INSR/EGFR	3
GO:0003955	NAD(P)H dehydrogenase (quinone) activity	2/50	45/18369	0.00667132289074067	0.0369675983004213	0.0207653726587214	CBR3/NQO2	2
GO:0004879	nuclear receptor activity	2/50	46/18369	0.00696250730321836	0.0369675983004213	0.0207653726587214	AHR/NR1D1	2
GO:0098531	ligand-activated transcription factor activity	2/50	46/18369	0.00696250730321836	0.0369675983004213	0.0207653726587214	AHR/NR1D1	2
GO:0017046	peptide hormone binding	2/50	48/18369	0.00756191729906752	0.0392164548300478	0.0220285962934892	EDNRB/INSR	2
GO:1901505	carbohydrate derivative transmembrane transporter activity	2/50	49/18369	0.00787007929033386	0.0398869927669193	0.0224052496542997	SLC37A4/SLC5A2	2
GO:0001227	DNA-binding transcription repressor activity, RNA polymerase II-specific	4/50	303/18369	0.00921425156387588	0.0456617355276516	0.025649027745058	FOXO3/MLXIPL/NR1D1/TBX2	4
GO:0001217	DNA-binding transcription repressor activity	4/50	308/18369	0.00974402559350406	0.047237341464161	0.0265340742706404	FOXO3/MLXIPL/NR1D1/TBX2	4
GO:0004714	transmembrane receptor protein tyrosine kinase activity	2/50	60/18369	0.0116223190694291	0.0551441947336745	0.0309754976318492	INSR/EGFR	2
GO:1990841	promoter-specific chromatin binding	2/50	63/18369	0.0127577496960297	0.0592703787961379	0.0332932503032353	KLF4/EGR1	2
GO:0019887	protein kinase regulator activity	3/50	184/18369	0.0137281142532294	0.0624769281320441	0.0350944274142707	IRS2/INSR/EGFR	3
GO:0019902	phosphatase binding	3/50	187/18369	0.0143329552380138	0.0639249803615413	0.0359078247015503	IRS2/EIF2AK3/EGFR	3
GO:0043539	protein serine/threonine kinase activator activity	2/50	72/18369	0.0164398235396401	0.0718839343007793	0.0403785139570108	IRS2/INSR	2
GO:0019199	transmembrane receptor protein kinase activity	2/50	77/18369	0.0186583644688932	0.0785059486143996	0.044098219896689	INSR/EGFR	2
GO:0046332	SMAD binding	2/50	77/18369	0.0186583644688932	0.0785059486143996	0.044098219896689	DAB2/FOS	2
GO:0019207	kinase regulator activity	3/50	211/18369	0.0197149475437401	0.0814154315232229	0.0457325293899624	IRS2/INSR/EGFR	3
GO:0038024	cargo receptor activity	2/50	83/18369	0.0214773842022211	0.0870810304926418	0.0489149994270681	DAB2/INSR	2
GO:0001540	amyloid-beta binding	2/50	85/18369	0.0224540927361275	0.0894154050027934	0.0502262600676536	CD74/INSR	2
GO:0008013	beta-catenin binding	2/50	88/18369	0.0239531191482585	0.0895171184295489	0.0502833943503248	KLF4/FOXO3	2
GO:0051213	dioxygenase activity	2/50	91/18369	0.0254922505100668	0.0895171184295489	0.0502833943503248	PTGS2/TDO2	2
GO:0005125	cytokine activity	3/50	235/18369	0.0260719892649277	0.0895171184295489	0.0502833943503248	IL1B/IL6/GDF15	3
GO:0001094	TFIID-class transcription factor complex binding	1/50	10/18369	0.0268952777344384	0.0895171184295489	0.0502833943503248	AHR	1
GO:0008271	secondary active sulfate transmembrane transporter activity	1/50	10/18369	0.0268952777344384	0.0895171184295489	0.0502833943503248	UCP2	1
GO:0015183	L-aspartate transmembrane transporter activity	1/50	10/18369	0.0268952777344384	0.0895171184295489	0.0502833943503248	UCP2	1
GO:0016175	superoxide-generating NAD(P)H oxidase activity	1/50	10/18369	0.0268952777344384	0.0895171184295489	0.0502833943503248	NCF1	1
GO:0016176	superoxide-generating NADPH oxidase activator activity	1/50	10/18369	0.0268952777344384	0.0895171184295489	0.0502833943503248	NCF1	1
GO:0016634	oxidoreductase activity, acting on the CH-CH group of donors, oxygen as acceptor	1/50	10/18369	0.0268952777344384	0.0895171184295489	0.0502833943503248	ACADL	1
GO:0019203	carbohydrate phosphatase activity	1/50	10/18369	0.0268952777344384	0.0895171184295489	0.0502833943503248	FBP1	1
GO:0050308	sugar-phosphatase activity	1/50	10/18369	0.0268952777344384	0.0895171184295489	0.0502833943503248	FBP1	1
GO:0016661	oxidoreductase activity, acting on other nitrogenous compounds as donors	1/50	11/18369	0.029545489407911	0.0927978047600585	0.0521262155602878	NQO2	1
GO:0016679	oxidoreductase activity, acting on diphenols and related substances as donors	1/50	11/18369	0.029545489407911	0.0927978047600585	0.0521262155602878	NQO2	1
GO:0016725	oxidoreductase activity, acting on CH or CH2 groups	1/50	11/18369	0.029545489407911	0.0927978047600585	0.0521262155602878	VKORC1	1
GO:0030283	testosterone dehydrogenase [NAD(P)] activity	1/50	11/18369	0.029545489407911	0.0927978047600585	0.0521262155602878	DHRS9	1
GO:0015291	secondary active transmembrane transporter activity	3/50	255/18369	0.0321160933845516	0.0944354362650352	0.0530461029763474	UCP2/SLC37A4/SLC5A2	3
GO:0003995	acyl-CoA dehydrogenase activity	1/50	12/18369	0.0321886273058085	0.0944354362650352	0.0530461029763474	ACADL	1
GO:0004032	alditol:NADP+ 1-oxidoreductase activity	1/50	12/18369	0.0321886273058085	0.0944354362650352	0.0530461029763474	AKR1B10	1
GO:0052890	oxidoreductase activity, acting on the CH-CH group of donors, with a flavin as acceptor	1/50	12/18369	0.0321886273058085	0.0944354362650352	0.0530461029763474	ACADL	1
GO:0055056	D-glucose transmembrane transporter activity	1/50	12/18369	0.0321886273058085	0.0944354362650352	0.0530461029763474	SLC5A2	1
GO:0015297	antiporter activity	2/50	104/18369	0.0326077515354606	0.0944354362650352	0.0530461029763474	UCP2/SLC37A4	2
GO:0016208	AMP binding	1/50	13/18369	0.0348247099246846	0.0947062233317641	0.0531982089991972	FBP1	1
GO:0031994	insulin-like growth factor I binding	1/50	13/18369	0.0348247099246846	0.0947062233317641	0.0531982089991972	INSR	1
GO:0043560	insulin receptor substrate binding	1/50	13/18369	0.0348247099246846	0.0947062233317641	0.0531982089991972	INSR	1
GO:0050998	nitric-oxide synthase binding	1/50	13/18369	0.0348247099246846	0.0947062233317641	0.0531982089991972	CD74	1
GO:0052650	NADP-retinol dehydrogenase activity	1/50	13/18369	0.0348247099246846	0.0947062233317641	0.0531982089991972	AKR1B10	1
GO:0031404	chloride ion binding	1/50	14/18369	0.0374537557137324	0.100628765351353	0.0565250086231346	NQO2	1
GO:0001228	DNA-binding transcription activator activity, RNA polymerase II-specific	4/50	468/18369	0.0381653987024893	0.101277135222933	0.0568892097782819	KLF4/FOXO3/EGR1/FOS	4
GO:0001216	DNA-binding transcription activator activity	4/50	472/18369	0.0391832495255507	0.101277135222933	0.0568892097782819	KLF4/FOXO3/EGR1/FOS	4
GO:0004029	aldehyde dehydrogenase (NAD+) activity	1/50	15/18369	0.0400757830749044	0.101277135222933	0.0568892097782819	ALDH4A1	1
GO:0005159	insulin-like growth factor receptor binding	1/50	16/18369	0.04269081036303	0.101277135222933	0.0568892097782819	INSR	1
GO:0005402	carbohydrate:monoatomic cation symporter activity	1/50	16/18369	0.04269081036303	0.101277135222933	0.0568892097782819	SLC5A2	1
GO:0008392	arachidonic acid epoxygenase activity	1/50	16/18369	0.04269081036303	0.101277135222933	0.0568892097782819	CYP2B6	1
GO:0015116	sulfate transmembrane transporter activity	1/50	16/18369	0.04269081036303	0.101277135222933	0.0568892097782819	UCP2	1
GO:0015556	C4-dicarboxylate transmembrane transporter activity	1/50	16/18369	0.04269081036303	0.101277135222933	0.0568892097782819	UCP2	1
GO:0030297	transmembrane receptor protein tyrosine kinase activator activity	1/50	16/18369	0.04269081036303	0.101277135222933	0.0568892097782819	EGFR	1
GO:0048038	quinone binding	1/50	16/18369	0.04269081036303	0.101277135222933	0.0568892097782819	VKORC1	1
GO:0070402	NADPH binding	1/50	16/18369	0.04269081036303	0.101277135222933	0.0568892097782819	CBR3	1
GO:0004030	aldehyde dehydrogenase [NAD(P)+] activity	1/50	17/18369	0.0452988558859337	0.102708520699185	0.0576932450469816	ALDH4A1	1
GO:0005068	transmembrane receptor protein tyrosine kinase adaptor activity	1/50	17/18369	0.0452988558859337	0.102708520699185	0.0576932450469816	IRS2	1
GO:0005149	interleukin-1 receptor binding	1/50	17/18369	0.0452988558859337	0.102708520699185	0.0576932450469816	IL1B	1
GO:0016854	racemase and epimerase activity	1/50	17/18369	0.0452988558859337	0.102708520699185	0.0576932450469816	DHRS9	1
GO:0048018	receptor ligand activity	4/50	497/18369	0.0458985869575967	0.102708520699185	0.0576932450469816	ADM/IL1B/IL6/GDF15	4
GO:0031072	heat shock protein binding	2/50	128/18369	0.0474971996127136	0.102708520699185	0.0576932450469816	AHR/EIF2AK3	2
GO:0000062	fatty-acyl-CoA binding	1/50	18/18369	0.0478999379045528	0.102708520699185	0.0576932450469816	ACADL	1
GO:0008391	arachidonic acid monooxygenase activity	1/50	18/18369	0.0478999379045528	0.102708520699185	0.0576932450469816	CYP2B6	1
GO:0015172	acidic amino acid transmembrane transporter activity	1/50	18/18369	0.0478999379045528	0.102708520699185	0.0576932450469816	UCP2	1
GO:0035615	clathrin adaptor activity	1/50	18/18369	0.0478999379045528	0.102708520699185	0.0576932450469816	DAB2	1
