# Supplementary material for: ACADL and ADH1B signify ketone body metabolic reprogramming in osteoarthritic synovium: insights from bioinformatics and animal model studies
Source: Front Med (Lausanne). 2026 Feb 3;13:1700784. doi: 10.3389/fmed.2026.1700784 (PMC12915690; doi:10.3389/fmed.2026.1700784)
Supplement: SUPPLEMENTARY TABLE 5 — KEGG pathway enrichment by analyzing the candidate genes. [file Table_5.xlsx]

## Sheet: Supplementary table 2D KEGG_fil
category	subcategory	ID	Description	GeneRatio	BgRatio	pvalue	p.adjust	qvalue	geneID	Count
Metabolism	Xenobiotics biodegradation and metabolism	hsa00982	Drug metabolism - cytochrome P450	6/44	73/8541	1.72780231405482e-06	0.000309276614215812	0.000212792495520435	125/316/1555/2326/2327/126	6
Human Diseases	Endocrine and metabolic disease	hsa04932	Non-alcoholic fatty liver disease	7/44	157/8541	1.34266060599319e-05	0.00120168124236391	0.000826796267901071	8660/3553/9451/3569/3643/51085/2353	7
Metabolism	Metabolism of cofactors and vitamins	hsa00830	Retinol metabolism	5/44	68/8541	2.35333773509961e-05	0.00140415818194277	0.000966107070198789	125/10170/316/1555/126	5
Metabolism	Xenobiotics biodegradation and metabolism	hsa00980	Metabolism of xenobiotics by cytochrome P450	5/44	79/8541	4.87913812248576e-05	0.00197986838485049	0.00136221464879452	125/874/873/1555/126	5
Environmental Information Processing	Signal transduction	hsa04068	FoxO signaling pathway	6/44	133/8541	5.53035861690081e-05	0.00197986838485049	0.00136221464879452	10365/8660/2309/3569/3643/1956	6
Human Diseases	Endocrine and metabolic disease	hsa04936	Alcoholic liver disease	6/44	144/8541	8.61697665005124e-05	0.00257073136726529	0.00176874783869473	125/2309/10891/3553/3569/126	6
Human Diseases	Endocrine and metabolic disease	hsa04931	Insulin resistance	5/44	109/8541	0.00022560446001415	0.00576902833464754	0.00396928147694068	8660/10891/3569/3643/51085	5
Metabolism	Lipid metabolism	hsa00590	Arachidonic acid metabolism	4/44	63/8541	0.000292533348000454	0.00654543366151016	0.00450347391000699	5743/874/873/1555	4
Environmental Information Processing	Signal transduction	hsa04152	AMPK signaling pathway	5/44	122/8541	0.000380955525647796	0.00757678212121728	0.00521307561412774	8660/2203/2309/10891/3643	5
Human Diseases	Infectious disease: parasitic	hsa05140	Leishmaniasis	4/44	79/8541	0.000695034735966673	0.012066516968624	0.00830216104280508	5743/653361/3553/2353	4
Human Diseases	Cardiovascular disease	hsa05417	Lipid and atherosclerosis	6/44	216/8541	0.00077167928231462	0.012066516968624	0.00830216104280508	653361/3553/9451/3569/1555/2353	6
Metabolism	Amino acid metabolism	hsa00350	Tyrosine metabolism	3/44	36/8541	0.000808928511863059	0.012066516968624	0.00830216104280508	125/316/126	3
Human Diseases	Cancer: overview	hsa05208	Chemical carcinogenesis - reactive oxygen species	6/44	227/8541	0.00100008606691787	0.0137704158444845	0.00947449958132715	653361/196/2309/873/1956/2353	6
Organismal Systems	Aging	hsa04211	Longevity regulating pathway	4/44	90/8541	0.00113441086170343	0.014504253160351	0.00997940382100007	8660/2309/10891/3643	4
Metabolism	Amino acid metabolism	hsa00380	Tryptophan metabolism	3/44	42/8541	0.00127292566779604	0.0146068321271692	0.0100499815282493	6999/316/8564	3
Metabolism	Lipid metabolism	hsa00071	Fatty acid degradation	3/44	43/8541	0.00136349614199786	0.0146068321271692	0.0100499815282493	125/33/126	3
Organismal Systems	Immune system	hsa04657	IL-17 signaling pathway	4/44	95/8541	0.00138724104001048	0.0146068321271692	0.0100499815282493	5743/3553/3569/2353	4
Organismal Systems	Immune system	hsa04659	Th17 cell differentiation	4/44	109/8541	0.0023008532830303	0.0228807076479124	0.0157426803575757	196/3553/3569/2353	4
Environmental Information Processing	Signal transduction	hsa04668	TNF signaling pathway	4/44	119/8541	0.00316400334405097	0.0289103667939551	0.0198912844157174	5743/3553/3569/2353	4
Metabolism	Metabolism of other amino acids	hsa00430	Taurine and hypotaurine metabolism	2/44	17/8541	0.00335850435653449	0.0289103667939551	0.0198912844157174	2326/2327	2
Organismal Systems	Endocrine system	hsa04923	Regulation of lipolysis in adipocytes	3/44	59/8541	0.00339171900934668	0.0289103667939551	0.0198912844157174	5743/8660/3643	3
Organismal Systems	Aging	hsa04213	Longevity regulating pathway - multiple species	3/44	62/8541	0.00390372006493624	0.0317620859828903	0.0218533611290689	8660/2309/3643	3
Human Diseases	Cancer: overview	hsa05207	Chemical carcinogenesis - receptor activation	5/44	215/8541	0.00471401205314965	0.0362259477503503	0.0249246450267038	9314/196/1555/1956/2353	5
Metabolism	Carbohydrate metabolism	hsa00010	Glycolysis / Gluconeogenesis	3/44	67/8541	0.00485711031289612	0.0362259477503503	0.0249246450267038	125/2203/126	3
Organismal Systems	Endocrine system	hsa04910	Insulin signaling pathway	4/44	138/8541	0.00536935557420108	0.0379199467151057	0.0260901721003668	8660/2203/10891/3643	4
Human Diseases	Infectious disease: viral	hsa05162	Measles	4/44	139/8541	0.00550792522118854	0.0379199467151057	0.0260901721003668	3553/9451/3569/2353	4
Human Diseases	Cardiovascular disease	hsa05418	Fluid shear stress and atherosclerosis	4/44	141/8541	0.00579223010615993	0.0384003403334306	0.0264206987298523	10365/653361/3553/2353	4
Human Diseases	Infectious disease: bacterial	hsa05133	Pertussis	3/44	78/8541	0.00741644447185499	0.0474122700165015	0.032621203128084	3553/3569/2353	3
Human Diseases	Drug resistance: antineoplastic	hsa01521	EGFR tyrosine kinase inhibitor resistance	3/44	80/8541	0.00795265456990051	0.0490870747590411	0.0337735239447681	2309/3569/1956	3
Metabolism	Metabolism of cofactors and vitamins	hsa00790	Folate biosynthesis	2/44	28/8541	0.00900556891876075	0.0537332278819392	0.0369702302980705	873/57016	2
Environmental Information Processing	Signal transduction	hsa04151	PI3K-Akt signaling pathway	6/44	362/8541	0.0100507856454694	0.057594860155789	0.0396271604717866	54541/2309/3569/3643/3371/1956	6
Human Diseases	Drug resistance: antineoplastic	hsa01523	Antifolate resistance	2/44	30/8541	0.0102962878490796	0.057594860155789	0.0396271604717866	3553/3569	2
Human Diseases	Immune disease	hsa05323	Rheumatoid arthritis	3/44	95/8541	0.012701241118137	0.0688648298222154	0.0473812707391896	3553/3569/2353	3
Metabolism	Carbohydrate metabolism	hsa00051	Fructose and mannose metabolism	2/44	34/8541	0.0131070258653115	0.0688648298222154	0.0473812707391896	2203/57016	2
Human Diseases	Neurodegenerative disease	hsa05020	Prion disease	5/44	278/8541	0.0135617269385272	0.0688648298222154	0.0473812707391896	653361/3553/1958/9451/3569	5
Human Diseases	Infectious disease: viral	hsa05168	Herpes simplex virus 1 infection	4/44	182/8541	0.0139442660289753	0.0688648298222154	0.0473812707391896	972/3553/9451/3569	4
Human Diseases	Neurodegenerative disease	hsa05010	Alzheimer disease	6/44	391/8541	0.01432539965289	0.0688648298222154	0.0473812707391896	5743/8660/3553/9451/3569/3643	6
Human Diseases	Endocrine and metabolic disease	hsa04933	AGE-RAGE signaling pathway in diabetic complications	3/44	101/8541	0.0149695933052923	0.0688648298222154	0.0473812707391896	3553/1958/3569	3
Metabolism	Amino acid metabolism	hsa00250	Alanine, aspartate and glutamate metabolism	2/44	37/8541	0.0154093024950874	0.0688648298222154	0.0473812707391896	7915/8659	2
Human Diseases	Infectious disease: parasitic	hsa05143	African trypanosomiasis	2/44	37/8541	0.0154093024950874	0.0688648298222154	0.0473812707391896	3553/3569	2
Human Diseases	Infectious disease: parasitic	hsa05142	Chagas disease	3/44	103/8541	0.0157735085067644	0.0688648298222154	0.0473812707391896	3553/3569/2353	3
Organismal Systems	Immune system	hsa04625	C-type lectin receptor signaling pathway	3/44	105/8541	0.0166014724200735	0.070753894361742	0.0486810093520954	5743/3553/3569	3
Organismal Systems	Immune system	hsa04620	Toll-like receptor signaling pathway	3/44	109/8541	0.0183298345280847	0.0763032646634222	0.052499158868688	3553/3569/2353	3
Environmental Information Processing	Signal transduction	hsa04066	HIF-1 signaling pathway	3/44	110/8541	0.0187770599897014	0.0763884940490127	0.052557799492705	3569/3643/1956	3
Organismal Systems	Endocrine system	hsa04928	Parathyroid hormone synthesis, secretion and action	3/44	115/8541	0.0211042888914093	0.082950183566189	0.0570724579667399	1958/1956/2353	3
Human Diseases	Cancer: overview	hsa05206	MicroRNAs in cancer	5/44	312/8541	0.0213168069499704	0.082950183566189	0.0570724579667399	54541/5743/8660/3371/1956	5
Human Diseases	Immune disease	hsa05332	Graft-versus-host disease	2/44	45/8541	0.0223191911952689	0.0850028771053858	0.0584847787199656	3553/3569	2
Metabolism	Carbohydrate metabolism	hsa00620	Pyruvate metabolism	2/44	47/8541	0.0242134929124797	0.088453372068038	0.0608588328842132	125/126	2
Human Diseases	Endocrine and metabolic disease	hsa04930	Type II diabetes mellitus	2/44	47/8541	0.0242134929124797	0.088453372068038	0.0608588328842132	8660/3643	2
Human Diseases	Infectious disease: parasitic	hsa05144	Malaria	2/44	50/8541	0.0271740420001721	0.0972830703606161	0.0669339560846344	3553/3569	2
Human Diseases	Infectious disease: viral	hsa05163	Human cytomegalovirus infection	4/44	226/8541	0.0283619213178647	0.0987034260758198	0.0679112075911256	5743/3553/3569/1956	4
Organismal Systems	Endocrine system	hsa04926	Relaxin signaling pathway	3/44	130/8541	0.0289994765691328	0.0987034260758198	0.0679112075911256	1910/1956/2353	3
Organismal Systems	Endocrine system	hsa04913	Ovarian steroidogenesis	2/44	52/8541	0.0292250367710528	0.0987034260758198	0.0679112075911256	5743/3643	2
Human Diseases	Infectious disease: viral	hsa05171	Coronavirus disease - COVID-19	4/44	238/8541	0.0334188179102799	0.107941390971184	0.0742672316590919	3553/3569/1956/2353	4
Human Diseases	Infectious disease: bacterial	hsa05134	Legionellosis	2/44	56/8541	0.0335061822977179	0.107941390971184	0.0742672316590919	3553/3569	2
Human Diseases	Infectious disease: bacterial	hsa05135	Yersinia infection	3/44	138/8541	0.0337693737116555	0.107941390971184	0.0742672316590919	3553/3569/2353	3
Environmental Information Processing	Signal transduction	hsa04371	Apelin signaling pathway	3/44	140/8541	0.0350222167183934	0.109982048992849	0.0756712715799082	10365/10891/1958	3
Human Diseases	Cancer: specific types	hsa05213	Endometrial cancer	2/44	59/8541	0.0368683698914699	0.112091927305735	0.0771229373406117	2309/1956	2
Organismal Systems	Development and regeneration	hsa04380	Osteoclast differentiation	3/44	143/8541	0.0369465011789853	0.112091927305735	0.0771229373406117	653361/3553/2353	3
Metabolism	Global and overview maps	hsa01240	Biosynthesis of cofactors	3/44	152/8541	0.0430409694808728	0.128405558951271	0.0883472531449495	79001/6999/8564	3
Organismal Systems	Endocrine system	hsa04921	Oxytocin signaling pathway	3/44	155/8541	0.0451786222706045	0.130469576637668	0.0897673652843702	5743/1956/2353	3
Human Diseases	Immune disease	hsa05321	Inflammatory bowel disease	2/44	66/8541	0.0451905796175163	0.130469576637668	0.0897673652843702	3553/3569	2
