# Supplementary material for: ACADL and ADH1B signify ketone body metabolic reprogramming in osteoarthritic synovium: insights from bioinformatics and animal model studies
Source: Front Med (Lausanne). 2026 Feb 3;13:1700784. doi: 10.3389/fmed.2026.1700784 (PMC12915690; doi:10.3389/fmed.2026.1700784)
Supplement: SUPPLEMENTARY TABLE 6 — The list of ACADL-enriched biological processes. [file Table_6.xlsx]

## Sheet: Supplementary table 3A .ACADL
ID	Description	setSize	enrichmentScore	NES	pvalue	p.adjust	qvalue	rank	leading_edge	core_enrichment
GOBP_ORGANIC_ANION_TRANSPORT	GOBP_ORGANIC_ANION_TRANSPORT	338	0.377546940184374	1.61136555696344	0.000119817876827223	0.115882352941176	0.110538699690403	2712	tags=32%, list=20%, signal=26%	AKT2/LEP/SLC4A10/SLC6A6/FABP4/ABCC2/SLC16A7/SLC25A21/GRM1/AGXT/ABCC6/SLC19A1/DRD3/TNF/GLTP/AVPR1A/SLC27A6/ABCB11/SLCO1B1/CRABP1/SLC26A3/CYP7A1/PRKAA1/LRP2/PLEKHA8P1/SLC7A11/LLGL2/PLA2G1B/SLC22A2/LHCGR/SLCO5A1/LRRC8E/GFAP/CACNB4/SLC16A2/AKR1C4/SLC5A12/MPC1/SLC22A3/SLC2A6/SLC26A4/SLC2A4/MTTP/SLC6A13/SLC6A11/GRM7/SLC4A7/SLCO4A1/SLC2A8/PPARG/SLC47A1/SLC10A1/SLCO3A1/SLC38A3/CYP4F2/SERINC3/SLCO1B3/SLC3…
GOBP_ORGANIC_ACID_TRANSPORT	GOBP_ORGANIC_ACID_TRANSPORT	270	0.417810251504357	1.74779859509611	0.000123747061007301	0.115882352941176	0.110538699690403	2705	tags=33%, list=20%, signal=27%	AKT2/LEP/SLC6A6/FABP4/ABCC2/SLC16A7/SLC25A21/GRM1/AGXT/ABCC6/SLC19A1/DRD3/TNF/AVPR1A/SLC27A6/ABCB11/SLCO1B1/CRABP1/SLC26A3/CYP7A1/PRKAA1/LRP2/SLC7A11/LLGL2/PLA2G1B/SLC22A2/LHCGR/LRRC8E/GFAP/CACNB4/SLC16A2/AKR1C4/SLC5A12/MPC1/SLC22A3/SLC26A4/SLC6A13/SLC6A11/GRM7/SLCO4A1/PPARG/SLC47A1/SLC10A1/SLCO3A1/SLC38A3/CYP4F2/SERINC3/SLCO1B3/SLC3A1/PLIN2/CES1/KMO/ABCB4/SLC7A10/PLA2G5/SLC22A1/STXBP1/SLC25A10/F…
GOBP_MONOCARBOXYLIC_ACID_TRANSPORT	GOBP_MONOCARBOXYLIC_ACID_TRANSPORT	141	0.502906891222449	1.96592243579182	0.000135080372821829	0.115882352941176	0.110538699690403	2753	tags=40%, list=21%, signal=32%	AKT2/LEP/FABP4/ABCC2/SLC16A7/DRD3/TNF/SLC27A6/ABCB11/SLCO1B1/CRABP1/CYP7A1/PRKAA1/PLA2G1B/SLC22A2/LHCGR/SLC16A2/AKR1C4/SLC5A12/MPC1/SLC22A3/SLC6A13/SLC6A11/SLCO4A1/PPARG/SLC10A1/SLCO3A1/CYP4F2/SLCO1B3/PLIN2/CES1/ABCB4/PLA2G5/SLC22A1/FABP2/KCNJ8/EDN1/ABCD2/ACSL1/SLC16A5/SLC22A8/CD36/SLC27A5/PLA2G3/P2RX7/SLC16A6/AVPR1B/SYK/AKR1C1/TSPO2/SPX/CYP4A11/DRD4/SLC22A6/SLC16A4/PTGES
GOBP_BASEMENT_MEMBRANE_ORGANIZATION	GOBP_BASEMENT_MEMBRANE_ORGANIZATION	32	-0.626034	-2.07472	0.000263574064312072	0.115882352941176	0.110538699690403	2969	tags=56%, list=22%, signal=44%	COL6A1/PXDN/HPN/CLASP2/COL3A1/COL4A1/LAMB2/PLOD3/MMP11/LAMC1/CMA1/LAMB1/LAMA2/FLRT2/NID2/GAS2/POMT2/RAMP2
GOBP_COLLAGEN_FIBRIL_ORGANIZATION	GOBP_COLLAGEN_FIBRIL_ORGANIZATION	54	-0.518361	-1.92442	0.000287521564117309	0.115882352941176	0.110538699690403	2382	tags=43%, list=18%, signal=35%	FOXC1/COLGALT1/COL3A1/FMOD/PLOD3/SERPINF2/MMP11/LOXL1/BMP1/COL18A1/ADAMTS3/COL5A2/COL5A3/FKBP10/TLL2/EMILIN1/LOXL2/COL5A1/COL11A1/COMP/SERPINH1/AEBP1/COL1A1
GOBP_MESODERM_MORPHOGENESIS	GOBP_MESODERM_MORPHOGENESIS	58	-0.532027	-2.00354	0.000292740046838407	0.115882352941176	0.110538699690403	1931	tags=33%, list=15%, signal=28%	TAF10/ETV2/GJA1/SMAD3/PAX2/HAND1/NF2/TAL1/TRIM15/SMAD1/TWSG1/AXIN1/PRKACA/LEF1/WNT5A/TBX19/ITGB4/SNAI1/INHBA
GOBP_ODONTOGENESIS_OF_DENTIN_CONTAINING_TOOTH	GOBP_ODONTOGENESIS_OF_DENTIN_CONTAINING_TOOTH	73	-0.462563	-1.82272	0.000308071472581639	0.115882352941176	0.110538699690403	1419	tags=32%, list=11%, signal=28%	HAND1/ACVR2A/NF2/CNNM4/GLI2/FST/JAG2/FGF8/LAMA5/SCN5A/SLC34A1/BAX/TNC/MSX2/TCIRG1/AMELX/DMP1/LEF1/GLI3/NGFR/CSF3R/GATA6/SLC4A2
GOBP_COLLAGEN_METABOLIC_PROCESS	GOBP_COLLAGEN_METABOLIC_PROCESS	86	-0.476264	-1.93758	0.000318268618714195	0.115882352941176	0.110538699690403	2021	tags=34%, list=15%, signal=29%	MMP19/CBX8/TMPRSS6/KLK6/MMP28/PLOD3/SERPINF2/MMP11/CIITA/NOTCH1/PCOLCE/ENG/MIR21/MMP15/AMELX/MMP3/ADAMTS3/MMP7/CTSK/FAP/CREB3L1/EMILIN1/IL6/COL5A1/SERPINH1/MMP9/COL1A1/MMP13/INHBA
GOBP_ARTERY_DEVELOPMENT	GOBP_ARTERY_DEVELOPMENT	94	-0.427202	-1.76167	0.000332778702163062	0.115882352941176	0.110538699690403	1445	tags=31%, list=11%, signal=28%	NOTCH1/LOXL1/EGR2/PROX1/ENG/FGF8/LRP1/ROBO1/TAB1/PDGFRB/LDLR/GAA/JAG1/APLNR/SOX4/MDK/LUZP1/MYLK/GJA5/GLI3/FKBP10/EDNRA/NGFR/TFAP2B/AP2B1/COMP/NOTCH3/NFATC3/ANGPTL3
GOBP_FORMATION_OF_PRIMARY_GERM_LAYER	GOBP_FORMATION_OF_PRIMARY_GERM_LAYER	104	-0.439257	-1.84379	0.000346260387811634	0.115882352941176	0.110538699690403	1713	tags=27%, list=13%, signal=24%	ETV2/GJA1/COL4A2/SMAD3/SOX17/PAX2/HAND1/NF2/TAL1/TRIM15/MMP15/SMAD1/TWSG1/LAMB1/AXIN1/PRKACA/COL8A1/LEF1/COL5A2/WNT5A/COL5A1/COL11A1/TBX19/ITGB4/GATA6/MMP9/SNAI1/INHBA
GOBP_MESODERM_DEVELOPMENT	GOBP_MESODERM_DEVELOPMENT	105	-0.428578	-1.80045	0.000347705146036161	0.115882352941176	0.110538699690403	1713	tags=26%, list=13%, signal=23%	ETV2/GJA1/SMAD3/OVOL1/PAX2/HAND1/ACVR2A/NF2/TCF15/TAL1/TRIM15/SMAD1/FGF8/TWSG1/AXIN1/PRKACA/POU4F1/DLL3/CTDNEP1/LEF1/POGLUT1/WNT5A/TBX19/ITGB4/SNAI1/INHBA/TIE1
GOBP_ODONTOGENESIS	GOBP_ODONTOGENESIS	106	-0.434849	-1.82518	0.000352112676056338	0.115882352941176	0.110538699690403	1419	tags=27%, list=11%, signal=25%	HAND1/ACVR2A/NF2/CNNM4/GLI2/FST/JAG2/FGF8/LAMA5/SCN5A/SLC34A1/LAMB1/BAX/TNC/MSX2/TCIRG1/AMELX/ANKH/DMP1/LEF1/GLI3/NGFR/CSF3R/CD34/GATA6/COL1A1/ASPN/SLC4A2/INHBA
GOBP_SPROUTING_ANGIOGENESIS	GOBP_SPROUTING_ANGIOGENESIS	110	-0.426476	-1.80297	0.000354107648725212	0.115882352941176	0.110538699690403	2355	tags=38%, list=18%, signal=32%	TGFB1/EPN2/TJP1/AKT1/MAP3K3/NRP1/EPHB4/CARD10/GPLD1/PIK3C2A/SRPX2/FUT1/SEMA6A/JAK1/PTK2B/NOTCH1/S100A1/RECK/TGM2/ENG/MIR21/EGR3/TEK/IL10/SMAD1/HDAC7/ROBO1/VSTM4/HDAC5/PTGS2/NR4A1/APLNR/LEF1/PPP1R16B/NGFR/PLK2/CREB3L1/LOXL2/MMRN2/KDR/VEGFB/RAMP2
GOBP_OXYGEN_TRANSPORT	GOBP_OXYGEN_TRANSPORT	11	0.809167903873811	1.89570791596595	0.000354170355941208	0.115882352941176	0.110538699690403	762	tags=45%, list=6%, signal=43%	HBB/IPCEF1/HBA1/HBG1/HBD
GOBP_RESPONSE_TO_TOXIC_SUBSTANCE	GOBP_RESPONSE_TO_TOXIC_SUBSTANCE	213	0.387206922590125	1.58617133905663	0.000384960862312332	0.115882352941176	0.110538699690403	2970	tags=32%, list=22%, signal=25%	BRIP1/MDM2/HBB/IPCEF1/CDH1/SCN2B/HP/EPHX2/MT4/TNF/GSR/GFER/HBA1/PON1/SLC7A11/CCL3/DDC/SLC22A2/GSTZ1/NEFL/CYP1A1/INHBB/HBG1/HBD/MBP/EHMT1/SLC22A3/GSTT1/GPX3/SLC15A2/GPX5/SRD5A1/APOA4/SCN9A/SLC47A1/GPX2/TH/CES1/CP/CAT/SLC22A1/PRDX2/SLC17A3/CYP2F1/ARHGAP33/ADAMTS13/TTPA/LPO/SNN/NQO1/SLC22A8/MAOB/GUCY2C/CD36/AKR1B10/GSTA1/SLC39A8/UBIAD1/PTGES/DHFR/PDZK1/CPS1/SOD1/RAB40B/LTC4S/ATP7B/ALB/LANCL1
GOBP_POSITIVE_REGULATION_OF_VASCULATURE_DEVELOPMENT	GOBP_POSITIVE_REGULATION_OF_VASCULATURE_DEVELOPMENT	147	-0.382571	-1.68475	0.000388953714507974	0.115882352941176	0.110538699690403	2492	tags=32%, list=19%, signal=26%	CTSH/ADM2/PRKD2/TGFB1/ANGPT2/TJP1/NRP1/MTDH/WNK1/TWIST1/PTGIS/C3/TLR3/FUT1/EMP2/JAK1/PTK2B/S100A1/SPHK1/NOS3/TNFSF12/TGM2/ENG/MIR21/EPHA1/TEK/IL10/ITGAX/SMAD1/CMA1/CDH5/PRKD1/APLNR/MDK/ECM1/WNT5A/FLT1/TERT/EMILIN1/KDR/CD34/VEGFB/GAB1/GATA6/ANGPTL3/RAMP2/TIE1
GOBP_GASTRULATION	GOBP_GASTRULATION	158	-0.39537	-1.75949	4e-04	0.115882352941176	0.110538699690403	1713	tags=25%, list=13%, signal=22%	ETV2/GJA1/COL4A2/SMAD3/SOX17/PAX2/HAND1/ACVR2A/NF2/IL10/TAL1/TRIM15/MMP15/SMAD1/FGF8/TWSG1/LAMB1/LRP5/AXIN1/AMOT/PRKACA/RNF2/APLNR/TENM4/COL8A1/LEF1/COL5A2/POGLUT1/WNT5A/NR4A3/COL5A1/COL11A1/NAT8B/TBX19/WNT5B/ITGB4/GATA6/MMP9/SNAI1/INHBA
GOBP_REGULATION_OF_VASCULATURE_DEVELOPMENT	GOBP_REGULATION_OF_VASCULATURE_DEVELOPMENT	250	-0.338227	-1.58387	0.000503778337531486	0.121595931165593	0.115988809146041	2492	tags=30%, list=19%, signal=25%	CTSH/ADM2/TSPAN12/FOXC1/PRKD2/SFRP1/TGFB1/ADAMTS1/EPN2/ATP2B4/ANGPT2/TJP1/HGS/SPRY2/NRP1/MTDH/MECP2/WNK1/TWIST1/ATF2/VASH1/NPR1/PTGIS/C3/TLR3/COL4A2/FUT1/EFNA3/SEMA6A/EMP2/JAK1/PTK2B/S100A1/SPHK1/RECK/NOS3/TNFSF12/TGM2/ENG/MIR21/EPHA1/TNFAIP3/TEK/SPARC/IL10/ITGAX/SMAD1/CMA1/CDH5/PRKD1/AMOT/HSPG2/ERBB2/APLNR/MDK/ECM1/WNT5A/FLT1/PPP1R16B/PLK2/CREB3L1/THBS2/TERT/APOH/EMILIN1/IL6/KDR/CD34/VEGFB/CLDN5…
GOBP_VASCULAR_ASSOCIATED_SMOOTH_MUSCLE_CELL_DIFFERENTIATION	GOBP_VASCULAR_ASSOCIATED_SMOOTH_MUSCLE_CELL_DIFFERENTIATION	25	-0.645395	-2.02254	0.000511901714870745	0.121595931165593	0.115988809146041	1445	tags=44%, list=11%, signal=39%	NOTCH1/ENG/MIR21/PDGFB/APLNR/EDNRA/COMP/NFATC4/GATA6/NFATC3/RAMP2
GOBP_EXTERNAL_ENCAPSULATING_STRUCTURE_ORGANIZATION	GOBP_EXTERNAL_ENCAPSULATING_STRUCTURE_ORGANIZATION	259	-0.41737	-1.96238	0.000516262261228704	0.121595931165593	0.115988809146041	1917	tags=31%, list=14%, signal=27%	COL9A3/TMPRSS6/CSGALNACT1/LAMB2/MMP28/PLOD3/SERPINF2/COL4A2/COL9A2/APBB2/MMP11/LAMC1/SMAD3/PDPN/FLOT1/NOTCH1/LOXL1/TNFRSF1B/RECK/BMP1/ENG/MIR21/TCF15/TGM1/COL8A2/COL16A1/MMP15/LRP1/CMA1/COL15A1/LAMB1/LAMA2/FLRT2/COL18A1/MMP3/COL19A1/POSTN/FBLN1/NID2/CRISPLD2/ADAMTS3/MMP7/DMP1/COL8A1/COL5A2/COL5A3/FKBP10/OLFML2B/MYH11/CTSK/TLL2/FAP/GAS2/IMPG1/IBSP/GFOD2/CREB3L1/MATN3/HAPLN2/EMILIN1/LOXL2/BCL3/IL6/…
GOBP_COLLAGEN_BIOSYNTHETIC_PROCESS	GOBP_COLLAGEN_BIOSYNTHETIC_PROCESS	37	-0.569657	-1.95383	0.000540248514316586	0.121595931165593	0.115988809146041	1961	tags=41%, list=15%, signal=35%	CBX8/SERPINF2/CIITA/NOTCH1/PCOLCE/ENG/AMELX/ADAMTS3/CREB3L1/EMILIN1/IL6/COL5A1/SERPINH1/COL1A1/INHBA
GOBP_EMBRYO_IMPLANTATION	GOBP_EMBRYO_IMPLANTATION	48	-0.535508	-1.94246	0.000567054153671676	0.121595931165593	0.115988809146041	1667	tags=35%, list=13%, signal=31%	TRIM28/GJA1/EMP2/RECK/MIR21/IGFBP7/HSPG2/PTGS2/FBLN1/TEAD4/PRLR/PCSK5/FUT7/ITGB4/MMP9/SCGB1A1/SPP1
GOBP_FATTY_ACID_TRANSPORT	GOBP_FATTY_ACID_TRANSPORT	98	0.4477377098612	1.66225332258355	0.00056785917092561	0.121595931165593	0.115988809146041	2753	tags=35%, list=21%, signal=28%	AKT2/LEP/FABP4/DRD3/SLC27A6/SLCO1B1/CRABP1/PLA2G1B/SLC22A2/LHCGR/SLCO4A1/PPARG/SLCO3A1/CYP4F2/PLIN2/PLA2G5/SLC22A1/FABP2/KCNJ8/EDN1/ABCD2/ACSL1/SLC22A8/CD36/SLC27A5/PLA2G3/P2RX7/AVPR1B/SYK/SPX/CYP4A11/DRD4/SLC22A6/PTGES
GOBP_OSSIFICATION	GOBP_OSSIFICATION	353	-0.331076	-1.60829	0.000619195046439629	0.127063983488132	0.12120471457281	2616	tags=32%, list=20%, signal=26%	DLX5/HIF1A/SCUBE3/FGFR3/TPM4/EPHA2/PAM16/ID3/EXT2/MGP/ALOX15/TNFRSF11A/SBNO2/IL6ST/FOXC1/RXRB/SFRP1/MAPK11/TGFB1/TNFSF11/GFRA4/AKT1/ZMPSTE24/CBS/EBP/CEBPA/GIT1/WWTR1/WNT7B/TWIST1/CSGALNACT1/MN1/KLF10/GPLD1/VCAN/ZHX3/CDK6/GJA1/VDR/GDF10/SMAD3/PTK2B/NOTCH1/HNRNPC/EGR2/IGF1/BMP1/ACVR2A/MIR21/PTN/JUNB/REST/GLI2/CEBPD/TEK/NAB1/TAPT1/SMAD1/ATP6V1B1/BMP8A/RUNX3/HDAC7/TWSG1/SLC34A1/LTBP3/SIRT7/TNC/LRP5/L…
GOBP_VASCULAR_ASSOCIATED_SMOOTH_MUSCLE_CELL_DEVELOPMENT	GOBP_VASCULAR_ASSOCIATED_SMOOTH_MUSCLE_CELL_DEVELOPMENT	12	-0.759789	-1.94487	0.000702576112412178	0.138407494145199	0.132025144829286	1445	tags=50%, list=11%, signal=45%	NOTCH1/ENG/EDNRA/COMP/NFATC4/RAMP2
GOBP_ENDOTHELIAL_CELL_PROLIFERATION	GOBP_ENDOTHELIAL_CELL_PROLIFERATION	140	-0.378897	-1.65795	0.000768344218209758	0.144166032433698	0.137518141117092	1393	tags=25%, list=11%, signal=23%	TNFSF12/PROX1/MIR21/ADAM17/COL8A2/EGR3/TEK/SPARC/IL10/VSTM4/PDGFB/PRKD1/HSPG2/IGF2/NR4A1/APLNR/DBH/MDK/COL8A1/ECM1/WNT5A/FLT1/PPP1R16B/NGFR/APOH/LOXL2/MMRN2/KDR/POLD4/CD34/VEGFB/EGFL7/ZNF580/CCL2/TIE1
GOBP_HEART_DEVELOPMENT	GOBP_HEART_DEVELOPMENT	483	-0.317612	-1.58373	0.000801282051282051	0.144166032433698	0.137518141117092	2532	tags=29%, list=19%, signal=24%	CBY1/FBN1/MYH7/ID3/KCNK2/PRKG1/CALR/NTRK3/FOXC1/IFT20/MAPK11/TGFB1/ADAMTS1/COL3A1/OLFM1/POU6F1/POPDC3/ZMPSTE24/EIF4G2/MICAL2/MBD3/NRP1/MSC/PPP3CB/EPHB4/ASCL1/MECP2/INSR/NOTCH2/WNK1/PDE2A/NEB/DYNC2H1/PKD2/JARID2/PDLIM1/TWIST1/SHC1/ATF2/IFT140/SIK1/GSK3A/HEG1/GJA1/SMYD2/POPDC2/TSC2/RBM15/TCAP/EMP2/RIPPLY3/SMAD3/TP73/MAP2K2/SOX17/NOTCH1/TNFRSF1B/HAND1/NOS3/PTK7/PROX1/IGF1/WIF1/ENG/SYNE1/MIR21/SAV1/S…
GOBP_MUSCLE_STRUCTURE_DEVELOPMENT	GOBP_MUSCLE_STRUCTURE_DEVELOPMENT	543	-0.286627	-1.44371	0.00088809946714032	0.144166032433698	0.137518141117092	2537	tags=27%, list=19%, signal=23%	TCF21/CBY1/MYH7/ID3/PIEZO1/SVIL/PRKG1/KCNH1/CALR/HDAC1/FOXC1/IL4R/IFT20/MAPK11/TGFB1/COL3A1/EGR1/USP19/POU6F1/POPDC3/AKT1/ZMPSTE24/COPS2/DPF3/HSD17B1/ATP2A2/PLD3/MSC/PPP3CB/PLEKHO1/CNTNAP1/MECP2/NOTCH2/FXR1/NEB/HIF1AN/PDLIM1/TWIST1/LAMB2/SIK1/ARID5B/GSK3A/FBXO40/HEG1/CSRP2/GJA1/POPDC2/USP2/TNFSF14/TCAP/COL6A3/FLNC/LAMC1/RBM38/SMAD3/FLOT1/HSPA8/NOTCH1/HMG20B/MYL9/HAND1/EGR2/EHD1/TMOD2/PROX1/IGF1/E…
GOBP_BLOOD_VESSEL_MORPHOGENESIS	GOBP_BLOOD_VESSEL_MORPHOGENESIS	550	-0.299884	-1.51343	0.000893655049151028	0.144166032433698	0.137518141117092	2382	tags=28%, list=18%, signal=24%	FOXC1/PRKD2/SFRP1/TGFB1/ADAMTS1/EPN2/COL3A1/ATP2B4/ANGPT2/MYO1E/TJP1/AKT1/TNFRSF12A/HGS/SPRY2/MAP3K3/BAK1/NRP1/MMP19/THY1/MTDH/EPHB4/COL4A1/MECP2/NOTCH2/WNK1/CARD10/HIF1AN/PKD2/WNT7B/TWIST1/SHC1/ATF2/VASH1/GPLD1/NPR1/PIK3C2A/PTGIS/SRPX2/C3/ETV2/ELK3/TLR3/SERPINF2/HEG1/HOXA3/GJA1/COL4A2/FUT1/RBM15/EFNA3/SEMA6A/EMP2/JAK1/PTK2B/SOX17/NOTCH1/S100A1/SPHK1/HAND1/UNC5B/RECK/NOS3/TNFSF12/PROX1/TGM2/ENG/M…
GOBP_ICOSANOID_TRANSPORT	GOBP_ICOSANOID_TRANSPORT	55	0.517161161178305	1.74610651221191	0.000918133129303749	0.144166032433698	0.137518141117092	3005	tags=45%, list=23%, signal=35%	LEP/ABCC2/ABCC6/DRD3/SLCO1B1/PLA2G1B/SLC22A2/LHCGR/SLCO4A1/SLCO3A1/CYP4F2/PLA2G5/SLC22A1/EDN1/SLC22A8/PLA2G3/P2RX7/AVPR1B/SYK/CYP4A11/DRD4/SLC22A6/PTGES/MAP2K6/ABCC3
GOBP_RESPONSE_TO_GROWTH_FACTOR	GOBP_RESPONSE_TO_GROWTH_FACTOR	595	-0.259573	-1.31913	0.000961538461538462	0.144166032433698	0.137518141117092	2670	tags=27%, list=20%, signal=22%	DKK3/FRS3/PPP2R5B/YES1/DLX5/HIF1A/CREB1/SCUBE3/FGFR3/EPHA2/GLG1/FBN1/EXT2/HSP90AB1/TGFB1I1/HDAC1/NTRK3/FOXC1/PRKD2/SFRP1/BPTF/TGFB1/EPN2/COL3A1/ATP2B4/ING1/ANGPT2/NEDD4/ZYX/EGR1/FMOD/ACAP2/AKT1/LDLRAD4/ZPR1/ARNT/HGS/SPRY2/MT3/CSNK1E/PTPRK/NRP1/ZDHHC17/STK16/MYO1C/FLCN/ASCL1/USP8/CORO1B/INSR/NOTCH2/PDE2A/TMPRSS6/TWIST1/PDGFD/SHC1/ATF2/SKIL/ETV2/MAP1B/COL4A2/FLRT1/IQGAP1/JUN/SEMA6A/MAPKAPK2/HYAL2/G…
GOBP_CELL_JUNCTION_ORGANIZATION	GOBP_CELL_JUNCTION_ORGANIZATION	602	-0.260035	-1.32331	0.000974658869395711	0.144166032433698	0.137518141117092	2267	tags=24%, list=17%, signal=21%	TJP1/STK38/CDH9/GNPAT/RHOG/TESK2/AKT1/NEDD9/DOCK10/MPDZ/PTPRK/NRP1/PALM/CDK5R1/MYO1C/FLCN/THY1/CAP2/CNTNAP1/COL4A1/TBCD/MUSK/MECP2/TUBB/INSR/WNT7B/ZC4H2/GPHN/CNTNAP2/PPFIA2/LAMB2/UGT8/SDK2/CAPRIN2/SRPX2/C3/SIPA1L1/PRKCH/HEG1/MAP1B/STON1/GJA1/TPBG/SLC8A2/PKP4/APBB2/LAMC1/SYBU/CAPZA1/SPTB/FRMPD4/SMAD3/PTK2B/PPM1F/FLOT1/LIMS2/HSPA8/PCDHB6/PTK7/SLC30A1/ICAM5/PPFIA4/KIFC3/PDZRN3/PPFIA3/ARHGEF15/NF2/AG…
GOBP_VASCULATURE_DEVELOPMENT	GOBP_VASCULATURE_DEVELOPMENT	646	-0.292815	-1.49713	0.00103199174406605	0.144166032433698	0.137518141117092	2382	tags=27%, list=18%, signal=24%	FOXC1/PRKD2/SFRP1/TGFB1/ADAMTS1/EPN2/COL3A1/ATP2B4/ANGPT2/EGR1/MYO1E/TJP1/AKT1/TNFRSF12A/HGS/SPRY2/MAP3K3/BAK1/NRP1/MMP19/THY1/PPP3CB/MTDH/EPHB4/COL4A1/MECP2/NOTCH2/WNK1/CARD10/PDE2A/DYNC2H1/HIF1AN/PKD2/WNT7B/TWIST1/PDGFD/SHC1/ATF2/VASH1/GPLD1/NPR1/FOSL1/PIK3C2A/PTGIS/SRPX2/C3/ETV2/ELK3/TLR3/SERPINF2/HEG1/HOXA3/GJA1/COL4A2/FUT1/RBM15/EFNA3/SEMA6A/EMP2/JAK1/PTK2B/PDPN/SOX17/NOTCH1/S100A1/LOXL1/SPH…
GOBP_ACTIN_FILAMENT_BASED_PROCESS	GOBP_ACTIN_FILAMENT_BASED_PROCESS	649	-0.252905	-1.29259	0.0010515247108307	0.144166032433698	0.137518141117092	2614	tags=24%, list=20%, signal=20%	MARCKS/TNFAIP1/MSRB2/SHROOM2/TPM4/HIP1/MYH7/NOS1AP/CX3CL1/SVIL/PRKG1/CALR/ALOX15/CTNNA3/SH3D21/SFRP1/TGFB1/TRPM2/RUFY3/GMFB/ZYX/MYO1E/TJP1/TAGLN3/RHOG/ARFIP2/ACAP2/TMSB4Y/TESK2/NEDD9/MICAL2/MARCKSL1/MAGEL2/NRP1/CDK5R1/ATP2A2/MYO1C/CAP2/KANK3/MICAL1/ADORA1/CORO1B/NEB/MYH10/PDLIM1/SPTAN1/SHC1/SIPA1L1/SERPINF2/CSRP2/GJA1/MYO1B/TCAP/FLNC/IQGAP1/EMP2/CAPZA1/TRIM27/SPTB/SMAD3/PTK2B/PPM1F/ARPC3/PDPN/SAM…
GOBP_REGULATION_OF_ANATOMICAL_STRUCTURE_MORPHOGENESIS	GOBP_REGULATION_OF_ANATOMICAL_STRUCTURE_MORPHOGENESIS	660	-0.252744	-1.29475	0.00105596620908131	0.144166032433698	0.137518141117092	2382	tags=23%, list=18%, signal=20%	FOXC1/PRKD2/SFRP1/TGFB1/ADAMTS1/EPN2/LARP4/ATP2B4/RUFY3/ANGPT2/NEDD4/TJP1/RHOG/ZMPSTE24/EIF4G2/HGS/ARHGAP15/SPRY2/MT3/PLXNA2/NRP1/PALM/CDK5R1/MAP3K13/THY1/PLEKHO1/MTDH/MECP2/CORO1B/WNK1/MYH10/TWIST1/PPFIA2/ATF2/SKIL/VASH1/NPR1/DAB1/PTGIS/CAPRIN2/C3/SIPA1L1/TLR3/MAP1B/GJA1/COL4A2/FUT1/EFNA3/SEMA6A/EMP2/JAK1/PTK2B/PDPN/MAP2K2/NOTCH1/S100A1/CHRNA3/AGTR2/PAX2/SPHK1/INF2/PARVB/RECK/NOS3/PTK7/SLC30A1/T…
GOBP_REGULATION_OF_SUPRAMOLECULAR_FIBER_ORGANIZATION	GOBP_REGULATION_OF_SUPRAMOLECULAR_FIBER_ORGANIZATION	304	-0.30557	-1.46762	0.00109769484083425	0.144166032433698	0.137518141117092	2508	tags=27%, list=19%, signal=22%	CX3CL1/SVIL/SPAST/ALOX15/SFRP1/COLGALT1/CKAP5/GMFB/TJP1/ARFIP2/TMSB4Y/PFDN4/MAGEL2/NRP1/CKAP2/CDK5R1/KANK3/GIT1/TBCD/MECP2/USP8/CORO1B/MAP1S/SPTAN1/DYRK1A/SERPINF2/MAP1B/MID1IP1/EML2/CAPZA1/TRIM27/SPTB/SMAD3/TUBB4A/PTK2B/PPM1F/ARPC3/ARHGEF5/ARHGEF2/HSPA8/TMOD2/PROX1/ARHGEF15/NF2/MIR21/EPHA1/PFDN1/SYNPO/FLNA/RHOC/PFN1/MAP1A/EVL/FHOD1/ATXN7/CSF3/PXN/CDH5/DAAM2/PRKD1/LDLR/PAK3/MLST8/WASF2/MAP6D1/TAC…
GOBP_ACID_SECRETION	GOBP_ACID_SECRETION	35	0.592240350226142	1.83713312543674	0.00111111111111111	0.144166032433698	0.137518141117092	3186	tags=51%, list=24%, signal=39%	AGXT/DRD3/TNF/KCNQ1/ABCB11/PRKAA1/SNX10/CACNB4/SLC10A1/CES1/ABCB4/TFF2/P2RX7/CHRM5/TRH/SCT/HRH2/NF1
GOBP_SUPRAMOLECULAR_FIBER_ORGANIZATION	GOBP_SUPRAMOLECULAR_FIBER_ORGANIZATION	670	-0.267477	-1.36853	0.00111234705228031	0.144166032433698	0.137518141117092	2628	tags=27%, list=20%, signal=23%	DPT/MARCKS/TNFAIP1/HAUS4/MSRB2/SHROOM2/TPM4/HIP1/KIF14/MYH7/CX3CL1/SVIL/SPAST/HSP90AB1/KPNB1/ALOX15/SH3D21/FOXC1/SFRP1/COLGALT1/COL3A1/RUFY3/CKAP5/GMFB/ZYX/MYO1E/TJP1/TAGLN3/BFSP1/FMOD/RHOG/ARFIP2/TMSB4Y/NEDD9/KIF18A/MICAL2/PFDN4/MARCKSL1/MAGEL2/NRP1/CKAP2/CDK5R1/TUBG1/MYO1C/CAP2/KANK3/GIT1/MICAL1/TBCD/MECP2/USP8/CORO1B/MAP1S/NEB/PDLIM1/SPTAN1/CLIP2/TUBGCP2/KRT86/DYRK1A/PLOD3/SERPINF2/PKP1/MAP1B/…
GOBP_NEGATIVE_REGULATION_OF_DEVELOPMENTAL_PROCESS	GOBP_NEGATIVE_REGULATION_OF_DEVELOPMENTAL_PROCESS	703	-0.260476	-1.3375	0.00114810562571757	0.144985133504077	0.138299471189676	2382	tags=24%, list=18%, signal=20%	FOXC1/IL4R/SFRP1/MAPK11/TGFB1/ADAMTS1/EPN2/ATP2B4/RUFY3/NFKBIA/ING1/ANGPT2/USP19/LDLRAD4/RPS6KA6/HGS/SPRY2/MT3/CEBPA/BCL7B/NRP1/ZBTB7B/INPP5F/LBH/FLCN/THY1/ASCL1/MECP2/WWTR1/IFNB1/PTPN2/CARM1/BRD9/JARID2/TWIST1/ATF2/SKIL/VASH1/SPI1/NPR1/DAB1/CDK6/GSK3A/TLR3/COL4A2/ABCA5/RBM15/EFNA3/MMP11/SEMA6A/FRZB/NKX3-2/SMAD3/PTK2B/TP73/IL2/FEZF2/NOTCH1/PAX2/TRIB1/NELFB/NOS3/PROX1/IGF1/ARHGEF15/CTDSP1/NF2/MIR2…
GOBP_AMINO_SUGAR_CATABOLIC_PROCESS	GOBP_AMINO_SUGAR_CATABOLIC_PROCESS	13	-0.727657	-1.90462	0.00118287201324817	0.145641116631181	0.13892520513491	272	tags=31%, list=2%, signal=30%	AMDHD2/CHI3L2/RENBP/CHIT1
GOBP_TUBE_MORPHOGENESIS	GOBP_TUBE_MORPHOGENESIS	738	-0.261824	-1.34977	0.00124843945068664	0.146935000530391	0.140159424497384	2382	tags=25%, list=18%, signal=21%	FOXC1/PRKD2/SFRP1/TGFB1/ADAMTS1/EPN2/COL3A1/ATP2B4/ANGPT2/MYO1E/TJP1/KLHL3/FZD3/AKT1/TNFRSF12A/HGS/SPRY2/MICAL2/MAP3K3/BAK1/NRP1/CDK20/MMP19/THY1/MTDH/EPHB4/COL4A1/MECP2/NOTCH2/WNK1/CARD10/HIF1AN/PKD2/WNT7B/TWIST1/SHC1/ATF2/VASH1/GPLD1/NPR1/PIK3C2A/PTGIS/SRPX2/C3/ETV2/ELK3/TLR3/SERPINF2/HEG1/HOXA3/GJA1/COL4A2/FUT1/TSC2/RBM15/TCAP/EFNA3/VDR/SEMA6A/EMP2/JAK1/SMAD3/PTK2B/SOX17/NOTCH1/S100A1/AGTR2/PA…
GOBP_EPITHELIAL_CELL_PROLIFERATION	GOBP_EPITHELIAL_CELL_PROLIFERATION	372	-0.297936	-1.45637	0.00127551020408163	0.146935000530391	0.140159424497384	2392	tags=34%, list=18%, signal=29%	MAP2K5/NKX2-5/PTCH1/B4GALT1/BTK/VASH2/SULF1/FSHB/PLCG1/FBXW7/CDH3/STAT3/ZFP36L1/CDH13/NR2F2/HPN/GPC3/IHH/AKT3/NFIB/VEGFC/CYP7B1/FZD7/IL17A/DLX5/HIF1A/EPHA2/BCL2L2/SCG2/BRCA2/PRKD2/SFRP1/TGFB1/TNFSF11/RASGRF1/BAD/FA2H/AKT1/ARNT/STAT5A/BAK1/PTPRK/NRP1/FLCN/SCARB1/IRF6/NOTCH2/IL26/TWIST1/VASH1/CDK6/BCL11B/FUT1/VDR/LAMC1/SMAD3/KRT4/RPS6KA1/OVOL1/MAP2K2/LIMS2/NOTCH1/PAX2/TNFSF12/PROX1/IGF1/ACVR2A/MIR2…
GOBP_OSTEOBLAST_DIFFERENTIATION	GOBP_OSTEOBLAST_DIFFERENTIATION	190	-0.324225	-1.47806	0.001292546316243	0.146935000530391	0.140159424497384	1949	tags=25%, list=15%, signal=21%	WWTR1/WNT7B/TWIST1/VCAN/ZHX3/CDK6/GJA1/GDF10/SMAD3/NOTCH1/HNRNPC/IGF1/ACVR2A/MIR21/JUNB/REST/GLI2/CEBPD/SMAD1/HDAC7/TWSG1/SIRT7/TNC/LRP5/LRP3/PRKD1/MSX2/TCIRG1/RRBP1/TNFAIP6/JAG1/IGF2/PRKACA/AMELX/LRRC17/CHRD/GABBR1/LEF1/FHL2/GLI3/IGFBP3/IBSP/CREB3L1/IL6/COL1A1/SNAI1/SPP1
GOBP_DICARBOXYLIC_ACID_TRANSPORT	GOBP_DICARBOXYLIC_ACID_TRANSPORT	84	0.447390192063096	1.62113090041589	0.00131271878646441	0.146935000530391	0.140159424497384	2699	tags=36%, list=20%, signal=29%	ABCC2/SLC25A21/GRM1/AGXT/SLC19A1/TNF/AVPR1A/SLC26A3/LRP2/SLC7A11/LRRC8E/GFAP/SLC26A4/GRM7/SLC3A1/KMO/STXBP1/SLC25A10/TTYH1/KCNJ8/PER2/SLC17A6/SLC1A2/ATP1A2/GNAT2/P2RX7/LRRC8D/FOLR2/SNCA/SLC22A6
GOBP_ENZYME_LINKED_RECEPTOR_PROTEIN_SIGNALING_PATHWAY	GOBP_ENZYME_LINKED_RECEPTOR_PROTEIN_SIGNALING_PATHWAY	790	-0.256445	-1.32418	0.00139664804469274	0.149787104622871	0.14288001024459	2399	tags=24%, list=18%, signal=21%	HDAC1/IL6ST/NTRK3/ARTN/FOXC1/PRKD2/SFRP1/IFT20/TGFB1/SLC39A14/EPN2/COL3A1/ING1/ANGPT2/NEDD4/ZYX/EGR1/MYO1E/GFRA4/FMOD/AKT1/NEDD9/LDLRAD4/ARNT/HGS/SPRY2/MT3/STAT5A/PTPRK/NRP1/ZBTB7B/PSPN/CDK5R1/ZDHHC17/MYO1C/FLCN/EPHB4/GIT1/COL4A1/MUSK/PLAUR/INSR/WWTR1/NOTCH2/PTPN2/IGF2R/TMPRSS6/PDGFD/ROR1/SHC1/ATF2/SKIL/GPLD1/NPR1/PIK3C2A/ARID5B/GSK3A/SIPA1L1/ETV2/STON1/COL4A2/LEPROT/TSC2/FLRT1/IQGAP1/EFNA3/JUN/S…
GOBP_SKELETAL_SYSTEM_DEVELOPMENT	GOBP_SKELETAL_SYSTEM_DEVELOPMENT	426	-0.275802	-1.36473	0.00141242937853107	0.149787104622871	0.14288001024459	2616	tags=29%, list=20%, signal=24%	DLX5/HOXC10/HIF1A/FGFR3/EPHA2/GLG1/SNX19/FBN1/EXT2/MGP/SLC38A10/FOXC1/SFRP1/MAPK11/TGFB1/SLC39A14/INSIG2/TNFSF11/COL3A1/PRDX1/ZMPSTE24/ARID5A/CBS/SLC39A1/EBP/DYM/HSD17B1/CDK20/NOTCH2/MDFI/SPP2/WNT7B/TWIST1/CSGALNACT1/ATF2/GPLD1/OTOR/VCAN/IFT140/ARID5B/HOXA3/GJA1/PRELP/COL9A2/VDR/FRZB/HYAL2/NKX3-2/GDF10/SMAD3/HAND1/TGM2/IGF1/BMP1/ACVR2A/ENG/TIPARP/HOXB1/MIR21/TCF15/BNC2/GLI2/ATG9A/TEK/TRPS1/FST/NA…
GOBP_CELLULAR_RESPONSE_TO_VASCULAR_ENDOTHELIAL_GROWTH_FACTOR_STIMULUS	GOBP_CELLULAR_RESPONSE_TO_VASCULAR_ENDOTHELIAL_GROWTH_FACTOR_STIMULUS	55	-0.481291	-1.79445	0.0014421690222094	0.149787104622871	0.14288001024459	2382	tags=45%, list=18%, signal=37%	FOXC1/PRKD2/ATP2B4/AKT1/SPRY2/NRP1/MYO1C/SEMA6A/MAPKAPK2/NOTCH1/SPHK1/MIR21/EGR3/ROBO1/PTP4A3/PDGFRB/PRKD1/NR4A1/ADAMTS3/FLT1/EMILIN1/KDR/VEGFB/GAB1/RAMP2
GOBP_ANIMAL_ORGAN_MORPHOGENESIS	GOBP_ANIMAL_ORGAN_MORPHOGENESIS	804	-0.271087	-1.40442	0.00145985401459854	0.149787104622871	0.14288001024459	1951	tags=22%, list=15%, signal=20%	INSR/WWTR1/TAF10/NOTCH2/MDFI/PKD2/WNT7B/TWIST1/CSGALNACT1/ATF2/PBX3/SDK2/OTOR/IFT140/BCL11B/ARID5B/GSK3A/PLOD3/HEG1/HOXA3/GJA1/RBM15/TCAP/VDR/SEMA6A/FRZB/MAN2A1/EMP2/HYAL2/NKX3-2/SMAD3/NEUROD1/RPS6KA1/MAP2K2/LIMS2/SOX17/NOTCH1/AGTR2/PAX2/HAND1/NOS3/PTK7/PROX1/TGM2/PAX4/BMP1/SFTPB/ACVR2A/ENG/NF2/TIPARP/HOXB1/MIR21/HRAS/TCF15/SAV1/LRIG1/PTN/CNNM4/PROP1/TNFAIP3/COL8A2/GLI2/ATG9A/FLNA/TEK/HNF1A/FST/C…
GOBP_REGULATION_OF_LOCOMOTION	GOBP_REGULATION_OF_LOCOMOTION	854	-0.2617	-1.36313	0.00153374233128834	0.15415675472643	0.147048163792479	2401	tags=24%, list=18%, signal=21%	MCTP1/HDAC1/NTRK3/ARTN/PRKD2/SFRP1/TGFB1/ADAMTS1/COL3A1/MIF/ATP2B4/RUFY3/ING1/ANGPT2/TJP1/TMSB4Y/AKT1/TNFRSF14/NEDD9/LDLRAD4/PADI2/SPRY2/SEMA3B/PLXNA2/STAT5A/MAP3K3/DOCK10/P2RX4/PTPRK/NRP1/INPP5F/MYO1C/THY1/SCARB1/MECP2/ADORA1/CORO1B/INSR/WNK1/CARD10/PTPN2/TWIST1/PDGFD/MIIP/VASH1/GPLD1/STX3/PIK3C2A/MTUS1/SEMA6D/MMP28/SRPX2/CDK6/DOCK4/GJA1/FUT1/TPBG/TNFSF14/SEMA6B/SEMA6A/EMP2/HYAL2/S100A11/SMAD3/P…
GOBP_PRIMARY_ALCOHOL_METABOLIC_PROCESS	GOBP_PRIMARY_ALCOHOL_METABOLIC_PROCESS	80	0.455522944155193	1.63854560032944	0.0016091281451141	0.157766601531217	0.150491550656441	4066	tags=61%, list=31%, signal=43%	ADH1C/HSD11B2/TKTL1/PNLIP/ALDH3B2/LIPE/ADH1B/CYP1A1/AKR1C4/ADH6/PNPLA2/CYP11B1/CYP2C18/PECR/CYP11A1/SCNN1B/CYP3A7/EDNRB/DGKQ/AKR1C2/AKR1B10/CYP2D6/ALDH1A2/BMP5/SULT1E1/GDPD3/AKR1C1/AKR1A1/GDE1/SULT2A1/RDH8/AKR1C3/ALDH1A3/ALDH3B1/SULT1A2/RPE65/RETSAT/ADH1A/CYP3A5/ALDH3A2/RDH11/ADH7/CYP11B2/BMP6/CBR4/DHRS7/AKR1B1/HAO1/AKR7A2
GOBP_EMBRYO_DEVELOPMENT	GOBP_EMBRYO_DEVELOPMENT	877	-0.232662	-1.21181	0.00164744645799012	0.157766601531217	0.150491550656441	2616	tags=25%, list=20%, signal=22%	DLX5/MARCKS/BRD3/HOXC10/WDTC1/HIF1A/PSMC4/EPHA2/BAP1/TCF21/SUPT20H/CBY1/FBN1/ID3/AATF/EXT2/FOXB1/RUVBL2/TGFB1I1/RTCB/MAFG/HDAC1/DSC3/BRCA2/FOXC1/SFRP1/BPTF/TGFB1/INSIG2/CIR1/COL3A1/MYO1E/FZD3/AKT1/TOP1/ZPR1/ARNT/SLC39A1/RPS6KA6/SPRY2/COPS2/ASF1B/PLXNA2/MICAL2/MBD3/CEBPA/TEAD3/NRP1/CDK20/CDK5R1/TRIP12/FLCN/LRP6/INSR/TAF10/NOTCH2/WNK1/DYNC2H1/MDFI/PKD2/WNT7B/TWIST1/ATF2/SKIL/VASH1/RNF220/PBX3/FOSL1…
GOBP_CELL_MIGRATION_INVOLVED_IN_SPROUTING_ANGIOGENESIS	GOBP_CELL_MIGRATION_INVOLVED_IN_SPROUTING_ANGIOGENESIS	50	-0.492707	-1.8037	0.00168871376301717	0.157766601531217	0.150491550656441	2215	tags=36%, list=17%, signal=30%	AKT1/MAP3K3/NRP1/EPHB4/CARD10/GPLD1/PIK3C2A/SRPX2/NOTCH1/EGR3/HDAC7/ROBO1/HDAC5/PTGS2/NR4A1/PLK2/MMRN2/KDR
GOBP_TUBE_DEVELOPMENT	GOBP_TUBE_DEVELOPMENT	915	-0.246159	-1.28673	0.00169779286926995	0.157766601531217	0.150491550656441	2163	tags=22%, list=16%, signal=20%	HGS/KIF18A/SPRY2/PLXNA2/MICAL2/MAP3K3/BAK1/CEBPA/NRP1/CDK20/MMP19/THY1/MTDH/EPHB4/COL4A1/ASCL1/MECP2/WWTR1/NOTCH2/WNK1/CARD10/HIF1AN/PKD2/WNT7B/TWIST1/SHC1/ATF2/VASH1/RNF220/GPLD1/NPR1/PIK3C2A/BAG6/PTGIS/IFT140/ZNF358/SRPX2/C3/ETV2/ELK3/PLOD3/TLR3/SERPINF2/HEG1/HOXA3/GJA1/COL4A2/FUT1/TSC2/CLCN2/RBM15/TCAP/EFNA3/VDR/SEMA6A/MAN2A1/EMP2/JAK1/NKX3-2/SMAD3/PTK2B/PDPN/TP73/MAP2K2/SOX17/NOTCH1/S100A1/AG…
GOBP_ORGANIC_HYDROXY_COMPOUND_METABOLIC_PROCESS	GOBP_ORGANIC_HYDROXY_COMPOUND_METABOLIC_PROCESS	461	0.316822976863345	1.38653510823932	0.00184140867763839	0.161145194274029	0.153714347217738	2712	tags=27%, list=20%, signal=23%	ADH1C/HSD11B2/ACADL/GPD1/IL4/LEP/FOXE1/INSM1/SRD5A2/SRD5A3/PTH/LIPC/EPHX2/DRD3/TNF/TKTL1/DHCR7/ALOX12/PNLIP/GPER1/COQ3/ABCB11/ALDH3B2/PON1/LDHC/CYP7A1/FDXR/LIPE/PRKAA1/LRP2/CYP4F3/SLC7A11/DDC/LHCGR/ADH1B/APOA2/CYP1A1/SLC16A2/GK/AKR1C4/NSDHL/ADH6/NUS1/SLC5A3/PNPLA2/IP6K2/CYP11B1/SRD5A1/APOA4/INPP5J/IMPA2/PSAT1/PMEL/CD244/DKKL1/CYP2C18/MAS1/BAAT/DRD1/CYP4F2/MAOA/TH/CETP/ITGB2/SLC6A3/CES1/ITGAM/PNMT…
GOBP_CIRCULATORY_SYSTEM_DEVELOPMENT	GOBP_CIRCULATORY_SYSTEM_DEVELOPMENT	942	-0.298747	-1.56234	0.00184162062615101	0.161145194274029	0.153714347217738	2537	tags=28%, list=19%, signal=24%	TCF21/CBY1/FBN1/MYH7/ID3/CX3CL1/KCNK2/CTSH/PRKG1/ADM2/SCG2/CALR/TSPAN12/NTRK3/FOXC1/PRKD2/SFRP1/IFT20/MAPK11/TGFB1/ADAMTS1/EPN2/COL3A1/OLFM1/ATP2B4/ANGPT2/EGR1/MYO1E/TJP1/POU6F1/POPDC3/AKT1/ZMPSTE24/TNFRSF12A/EIF4G2/HGS/SPRY2/MICAL2/MAP3K3/MBD3/BAK1/NRP1/MSC/MMP19/THY1/PPP3CB/MTDH/EPHB4/COL4A1/ASCL1/MECP2/INSR/NOTCH2/WNK1/CARD10/PDE2A/NEB/DYNC2H1/HIF1AN/PKD2/WNT7B/JARID2/PDLIM1/TWIST1/PDGFD/SHC1/…
GOBP_ACTIN_FILAMENT_ORGANIZATION	GOBP_ACTIN_FILAMENT_ORGANIZATION	353	-0.27827	-1.35177	0.00185758513931889	0.161145194274029	0.153714347217738	2614	tags=26%, list=20%, signal=21%	MARCKS/TNFAIP1/MSRB2/SHROOM2/TPM4/HIP1/CX3CL1/SVIL/ALOX15/SH3D21/SFRP1/RUFY3/GMFB/ZYX/MYO1E/TJP1/TAGLN3/RHOG/ARFIP2/TMSB4Y/NEDD9/MICAL2/MARCKSL1/MAGEL2/NRP1/MYO1C/CAP2/KANK3/MICAL1/CORO1B/NEB/PDLIM1/SPTAN1/SERPINF2/MYO1B/TCAP/IQGAP1/EMP2/CAPZA1/TRIM27/SPTB/SMAD3/PTK2B/PPM1F/ARPC3/SAMD14/ARHGEF5/ARHGEF2/INF2/PPP1R9A/TMOD2/PROX1/ARHGEF15/NF2/RND3/MIR21/EPHA1/SYNPO/FLNA/RHOC/PFN1/EVL/FHOD1/CSF3/PXN/…
GOBP_CELLULAR_MODIFIED_AMINO_ACID_CATABOLIC_PROCESS	GOBP_CELLULAR_MODIFIED_AMINO_ACID_CATABOLIC_PROCESS	17	0.68588448648121	1.80087374334649	0.00186725513495162	0.161145194274029	0.153714347217738	1356	tags=29%, list=10%, signal=26%	ACADL/PCYOX1/SARDH/GGTLC2/MTHFS
GOBP_CONNECTIVE_TISSUE_DEVELOPMENT	GOBP_CONNECTIVE_TISSUE_DEVELOPMENT	234	-0.31793	-1.48048	0.00191570881226054	0.161145194274029	0.153714347217738	1885	tags=26%, list=14%, signal=22%	WNT7B/PDGFD/CSGALNACT1/ATF2/SPI1/GPLD1/OTOR/ARID5B/HOXA3/FRZB/HYAL2/NKX3-2/SMAD3/NOTCH1/HAND1/HMGCS2/BMP1/MIR21/HRAS/TRPS1/TAPT1/SMAD1/BMP8A/RUNX3/TWSG1/LTBP3/TBL1XR1/CRIP1/PDGFB/KAT2A/PDGFRB/LRP5/MSX2/NAMPT/CHSY1/THBS3/AMELX/ACTA2/HYAL3/OGN/MDK/ECM1/WNT5A/GLI3/RARB/CTSK/MATN3/LOXL2/BGN/COL5A1/COL11A1/CD34/COMP/WNT5B/SERPINH1/COL1A1/EVC/MYF5/SNAI1/MMP13
GOBP_ANATOMICAL_STRUCTURE_FORMATION_INVOLVED_IN_MORPHOGENESIS	GOBP_ANATOMICAL_STRUCTURE_FORMATION_INVOLVED_IN_MORPHOGENESIS	965	-0.283133	-1.48269	0.00193050193050193	0.161145194274029	0.153714347217738	2021	tags=22%, list=15%, signal=21%	MMP19/THY1/PPP3CB/PLEKHO1/MTDH/EPHB4/CNTNAP1/COL4A1/LRP6/MECP2/TAF10/NOTCH2/WNK1/CARD10/NEB/TWIST1/SHC1/ATF2/SKIL/VASH1/UGT8/SDK2/GPLD1/NPR1/PIK3C2A/PTGIS/SRPX2/C3/ETV2/ELK3/TLR3/HOXA3/CSRP2/GJA1/COL4A2/FUT1/TNFSF14/TSC2/RBM15/TCAP/FLNC/EFNA3/SEMA6A/EMP2/JAK1/NKX3-2/SMAD3/PTK2B/PDPN/FLOT1/MAP2K2/SOX17/NOTCH1/S100A1/MYL9/PAX2/SPHK1/HAND1/UNC5B/RECK/NOS3/PTK7/EGR2/TNFSF12/EHD1/TMOD2/PROX1/TGM2/ENG/…
GOBP_NEGATIVE_REGULATION_OF_RECEPTOR_SIGNALING_PATHWAY_VIA_JAK_STAT	GOBP_NEGATIVE_REGULATION_OF_RECEPTOR_SIGNALING_PATHWAY_VIA_JAK_STAT	18	-0.661805	-1.89555	0.00196319018404908	0.161145194274029	0.153714347217738	2163	tags=56%, list=16%, signal=47%	HGS/INPP5F/PTPN2/DAB1/LEPROT/NEUROD1/NF2/PTPRD/BCL3/SOCS3
GOBP_BASE_EXCISION_REPAIR_GAP_FILLING	GOBP_BASE_EXCISION_REPAIR_GAP_FILLING	12	-0.735343	-1.8823	0.00210772833723653	0.170173148539179	0.162325997740926	488	tags=50%, list=4%, signal=48%	POLG/PARG/LIG1/POLE/PNKP/POLL
GOBP_MUSCLE_HYPERTROPHY	GOBP_MUSCLE_HYPERTROPHY	80	-0.407444	-1.63088	0.00221099178774479	0.175631202494243	0.167532365852377	2602	tags=35%, list=20%, signal=28%	TNFRSF1A/MYH7/PRKG1/KLF15/IL6ST/ATP2B4/P2RX4/ATP2A2/INPP5F/CAMTA2/JARID2/GSK3A/TCAP/SMAD3/NOTCH1/TNFRSF1B/IGF1/MIR21/RGS2/RAP1GDS1/MAP2K4/MYH6/NR4A3/PDE5A/GATA6/NFATC3/RYR2/SLC9A1
GOBP_POSITIVE_REGULATION_OF_EPITHELIAL_TO_MESENCHYMAL_TRANSITION	GOBP_POSITIVE_REGULATION_OF_EPITHELIAL_TO_MESENCHYMAL_TRANSITION	49	-0.482838	-1.75582	0.00226628895184136	0.175740429219554	0.167636555833689	2447	tags=39%, list=18%, signal=32%	TGFB1I1/FOXC1/TGFB1/OLFM1/WWTR1/TWIST1/EMP2/SMAD3/PDPN/NOTCH1/ENG/MIR21/JAG1/MDK/LEF1/LOXL2/IL6/COL1A1/SNAI1
GOBP_ACTIN_FILAMENT_BUNDLE_ORGANIZATION	GOBP_ACTIN_FILAMENT_BUNDLE_ORGANIZATION	139	-0.347746	-1.52165	0.00230061349693252	0.175740429219554	0.167636555833689	2614	tags=27%, list=20%, signal=22%	MARCKS/TNFAIP1/SHROOM2/CX3CL1/SFRP1/ZYX/TJP1/NEDD9/NRP1/MICAL1/CORO1B/PDLIM1/SERPINF2/MYO1B/SMAD3/PTK2B/PPM1F/ARHGEF5/ARHGEF15/NF2/MIR21/EPHA1/SYNPO/FLNA/RHOC/PFN1/EVL/FHOD1/PXN/WASF2/TACSTD2/LIMD2/ACTN1/CORO2B/PAWR/ELN/DPYSL3/SLC9A1
GOBP_BILE_ACID_AND_BILE_SALT_TRANSPORT	GOBP_BILE_ACID_AND_BILE_SALT_TRANSPORT	22	0.635711830967912	1.77719913613965	0.0023194168323393	0.175740429219554	0.167636555833689	1418	tags=36%, list=11%, signal=33%	ABCC2/ABCB11/SLCO1B1/CYP7A1/PRKAA1/AKR1C4/SLC10A1/SLCO1B3
GOBP_AORTIC_VALVE_MORPHOGENESIS	GOBP_AORTIC_VALVE_MORPHOGENESIS	33	-0.530714	-1.77556	0.0023765513599155	0.17734114314521	0.169163456448212	1445	tags=27%, list=11%, signal=24%	NOTCH1/NOS3/ROBO1/JAG1/CDH11/EMILIN1/ELN/SNAI1/TIE1
GOBP_TISSUE_MORPHOGENESIS	GOBP_TISSUE_MORPHOGENESIS	491	-0.271135	-1.35515	0.00244897959183673	0.178904414791853	0.170654641349942	1713	tags=19%, list=13%, signal=17%	ETV2/PLOD3/HEG1/TRIM28/GJA1/TSC2/RBM15/TCAP/VDR/FRZB/SMAD3/PDPN/SOX17/NOTCH1/AGTR2/PAX2/HAND1/NOS3/PTK7/PROX1/TGM2/ENG/NF2/MIR21/TCF15/ADAM17/GLI2/FLNA/IL10/TAL1/FST/CTSZ/TRIM15/RHOC/ITGAX/PFN1/JAG2/AJAP1/SMAD1/FGF8/FKBP1A/ROBO1/TWSG1/LAMA5/PCDH8/TNC/KAT2A/LRP5/AXIN1/MSX2/JAG1/PRKACA/NOTCH4/DVL3/ACTA2/TACSTD2/POU4F1/APLNR/HS3ST3A1/MDK/SOX18/LUZP1/MYLK/LEF1/MYH6/WNT5A/BTBD7/GLI3/PODXL/GCNT4/EDNRA/…
GOBP_CARTILAGE_DEVELOPMENT	GOBP_CARTILAGE_DEVELOPMENT	169	-0.338743	-1.52078	0.00247015232606011	0.178904414791853	0.170654641349942	1885	tags=34%, list=14%, signal=29%	HIF1A/FGFR3/GLG1/SNX19/EXT2/MGP/TGFB1/SLC39A14/COL3A1/ZMPSTE24/ARID5A/CBS/WNT7B/CSGALNACT1/ATF2/GPLD1/OTOR/HOXA3/FRZB/HYAL2/NKX3-2/SMAD3/HAND1/BMP1/MIR21/TRPS1/TAPT1/SMAD1/BMP8A/RUNX3/TWSG1/LTBP3/KAT2A/MSX2/CHSY1/THBS3/AMELX/HYAL3/OGN/MDK/ECM1/WNT5A/GLI3/RARB/CTSK/MATN3/LOXL2/BGN/COL11A1/COMP/WNT5B/SERPINH1/COL1A1/EVC/MYF5/SNAI1/MMP13
GOBP_PEPTIDYL_L_CYSTEINE_S_PALMITOYLATION	GOBP_PEPTIDYL_L_CYSTEINE_S_PALMITOYLATION	10	-0.766269	-1.8606	0.00273410799726589	0.192576893900885	0.183696644932866	816	tags=40%, list=6%, signal=38%	ZDHHC14/ZDHHC18/ZDHHC11/CLIP3
GOBP_SEMI_LUNAR_VALVE_DEVELOPMENT	GOBP_SEMI_LUNAR_VALVE_DEVELOPMENT	42	-0.497522	-1.75259	0.00276548672566372	0.192576893900885	0.183696644932866	1928	tags=50%, list=15%, signal=43%	SLIT3/BMP2/NKX2-5/HEY2/SMAD6/ADAMTS5/TNFRSF1A/TGFB1/NOTCH2/TWIST1/NOTCH1/TNFRSF1B/NOS3/ROBO1/JAG1/GJA5/CDH11/EMILIN1/ELN/SNAI1/TIE1
GOBP_REGULATION_OF_ACTIN_FILAMENT_BASED_PROCESS	GOBP_REGULATION_OF_ACTIN_FILAMENT_BASED_PROCESS	306	-0.293441	-1.40838	0.00277623542476402	0.192576893900885	0.183696644932866	2508	tags=25%, list=19%, signal=21%	CX3CL1/SVIL/ALOX15/CTNNA3/SFRP1/TGFB1/TRPM2/GMFB/TJP1/RHOG/ARFIP2/TMSB4Y/NEDD9/MAGEL2/NRP1/CDK5R1/ATP2A2/KANK3/ADORA1/CORO1B/NEB/SPTAN1/SERPINF2/CAPZA1/TRIM27/SPTB/SMAD3/PTK2B/PPM1F/ARPC3/PDPN/ARHGEF5/TMOD2/PROX1/ARHGEF15/NF2/RND3/MIR21/HRAS/EPHA1/SYNPO/FLNA/RHOC/PDE4D/PFN1/LRP1/EVL/SCN5A/DSG2/CACNA1C/FHOD1/CSF3/PXN/DAAM2/PDGFRB/PRKD1/PAK3/MLST8/WASF2/DVL3/ACTA2/TACSTD2/LMOD1/PLN/RND1/GJA5/CTNNA2…
GOBP_MUSCLE_ADAPTATION	GOBP_MUSCLE_ADAPTATION	92	-0.388159	-1.59493	0.00296931705707687	0.203109534806994	0.193743596867457	2640	tags=32%, list=20%, signal=25%	MYOD1/TNFRSF1A/MYH7/KLF15/IL6ST/ATP2B4/P2RX4/ATP2A2/INPP5F/CAMTA2/JARID2/GSK3A/TCAP/SMAD3/NOTCH1/TNFRSF1B/NOS3/IGF1/MIR21/RGS2/SCN5A/MYH6/NR4A3/PDE5A/SGCA/CACNA1S/GATA6/NFATC3/SLC9A1
GOBP_REGULATION_OF_MUSCLE_SYSTEM_PROCESS	GOBP_REGULATION_OF_MUSCLE_SYSTEM_PROCESS	194	-0.319072	-1.4587	0.00303951367781155	0.204151122164979	0.19473715377447	1717	tags=20%, list=13%, signal=18%	GSK3A/DOCK4/P2RX1/SMAD3/NOTCH1/CHRNA3/TNFRSF1B/MYL9/SPHK1/NOS3/CHRM2/IGF1/PPP1R12B/MIR21/PDE4D/RGS2/FKBP1A/SCN5A/ADRA2B/DSG2/CACNA1C/PRKD1/PTGS2/PRKACA/NR4A1/DMPK/ADRA2A/PLN/GJA5/ADRA2C/NR4A3/PDE5A/SGCA/CNN1/CACNA1S/NFATC3/RYR2/SLC9A1/CASQ2
GOBP_ORGANIC_HYDROXY_COMPOUND_TRANSPORT	GOBP_ORGANIC_HYDROXY_COMPOUND_TRANSPORT	214	0.358514593948889	1.46983	0.00307377049180328	0.204151122164979	0.19473715377447	1631	tags=20%, list=12%, signal=18%	ADIPOQ/CARTPT/ABCC2/SLC16A7/REN/LIPC/GDNF/DRD3/KCNQ1/ABCB11/SLCO1B1/PON1/CYP7A1/ABCA12/AGT/FGF20/PRKAA1/CHGA/SLC22A2/APOA2/CRH/EGF/STX1A/AKR1C4/SLC19A3/SLC5A12/NUS1/SLC22A3/SLC5A3/MTTP/ABCA8/APOA4/GRAMD1C/PPARG/SLC10A1/DRD1/CNR1/CETP/SLCO1B3/SLC6A3/CES1/ABCB4/SLC22A1
GOBP_EXTRACELLULAR_MATRIX_DISASSEMBLY	GOBP_EXTRACELLULAR_MATRIX_DISASSEMBLY	52	-0.461786	-1.70442	0.00313390313390313	0.204151122164979	0.19473715377447	2021	tags=42%, list=15%, signal=36%	KLK5/HPN/CLASP2/ADAMTS5/TGFB1/MMP19/TMPRSS6/MMP11/LAMC1/PDPN/FLOT1/MMP15/LRP1/CMA1/MMP3/MMP7/CTSK/FAP/IL6/PRSS1/MMP9/MMP13
GOBP_REGULATION_OF_GLIAL_CELL_APOPTOTIC_PROCESS	GOBP_REGULATION_OF_GLIAL_CELL_APOPTOTIC_PROCESS	11	-0.72833	-1.82574	0.00321469575200919	0.204151122164979	0.19473715377447	1703	tags=36%, list=13%, signal=32%	PRKCH/CERS6/TRAF2/CCL2
GOBP_REGULATION_OF_NEUROTRANSMITTER_UPTAKE	GOBP_REGULATION_OF_NEUROTRANSMITTER_UPTAKE	17	0.672169056675016	1.76486220218537	0.00322525886946189	0.204151122164979	0.19473715377447	2673	tags=53%, list=20%, signal=42%	SYNGR3/GDNF/DRD3/GFAP/DRD1/PER2/ATP1A2/SNCA/DRD4
GOBP_REGULATION_OF_HORMONE_LEVELS	GOBP_REGULATION_OF_HORMONE_LEVELS	458	0.310282277324022	1.35704141124869	0.00323325635103926	0.204151122164979	0.19473715377447	2608	tags=27%, list=20%, signal=23%	ADH1C/ADIPOQ/LEP/NNAT/FOXE1/CARTPT/CORIN/SRD5A2/PCSK1/REN/F2RL2/SRD5A3/RAB8B/TNF/DHCR7/PNLIP/GPR68/GPER1/KCNQ1/GHRHR/FOXA1/BAIAP3/GHRH/SLCO1B1/CD38/DPP4/FFAR2/LIPE/ABCA12/DDO/AGT/CHGA/EDN3/LHCGR/ADH1B/UGT2A3/IL4I1/CYP1A1/INHBB/FOXL2/SLC16A2/CRH/STX1A/FGB/AKR1C4/MME/ADH6/TM7SF3/MYRIP/PCSK7/CPLX3/PCSK1N/PNPLA2/CELA2A/EGFR/HNF4A/PTPRN2/PASK/FGG/RAB11B/CYP11B1/SRD5A1/TUBB1/SPINK1/CYP2C18/SLCO4A1/PPAR…
GOBP_RESPONSE_TO_IMMOBILIZATION_STRESS	GOBP_RESPONSE_TO_IMMOBILIZATION_STRESS	24	0.61397552712339	1.74930478461111	0.00345792853614359	0.210172996750156	0.200481343199775	1406	tags=29%, list=11%, signal=26%	MDM2/REN/GLTP/CYP1A1/CRH/NR0B1/TH
GOBP_SEQUESTERING_OF_TRIGLYCERIDE	GOBP_SEQUESTERING_OF_TRIGLYCERIDE	14	0.706314066896858	1.76660825958889	0.00346020761245675	0.210172996750156	0.200481343199775	2237	tags=57%, list=17%, signal=48%	TNF/PNPLA2/LPL/CIDEA/PPARG/PLIN2/ENPP1/OSBPL8
GOBP_CD4_POSITIVE_ALPHA_BETA_T_CELL_DIFFERENTIATION	GOBP_CD4_POSITIVE_ALPHA_BETA_T_CELL_DIFFERENTIATION	81	-0.397086	-1.59449	0.00346020761245675	0.210172996750156	0.200481343199775	1607	tags=22%, list=12%, signal=20%	HLA-DRA/JAK1/IL2/LY9/MIR21/JUNB/RUNX3/RC3H1/IL21/EP300/LEF1/IL18R1/BCL3/IL6/TNFSF4/FUT7/RELB/SOCS3
GOBP_NEGATIVE_REGULATION_OF_MICROTUBULE_POLYMERIZATION_OR_DEPOLYMERIZATION	GOBP_NEGATIVE_REGULATION_OF_MICROTUBULE_POLYMERIZATION_OR_DEPOLYMERIZATION	36	-0.50351	-1.71451	0.00349932705248991	0.210172996750156	0.200481343199775	2062	tags=39%, list=16%, signal=33%	CKAP2/TBCD/DYRK1A/MAP1B/MID1IP1/EML2/TUBB4A/ARHGEF2/ATXN7/CDH5/MAP6D1/NAV3/CLIP3/MID1
GOBP_MONOCARBOXYLIC_ACID_CATABOLIC_PROCESS	GOBP_MONOCARBOXYLIC_ACID_CATABOLIC_PROCESS	106	0.413222922512005	1.55251196898576	0.00363027087405753	0.211404797675455	0.201656342404607	4209	tags=47%, list=32%, signal=32%	ACADL/AKT2/ADIPOQ/LEP/AGXT/ABCB11/LDHC/CYP4F3/DECR2/MLYCD/PEX13/ACAD10/NUDT7/CNR1/CYP4F2/HADH/ACOX1/ABHD3/ETFA/ECI1/ABCD2/ECH1/AUH/CYP26B1/EHHADH/PHYH/CYP4A11/PCK2/ACOX3/IVD/CRAT/AKR1A1/PPARD/SULT2A1/ETFDH/PCCB/ETFB/PLA2G15/PEX2/HSD17B10/IRS1/ECHS1/FAH/PGD/HAO1/ACAA1/ACACB/FABP1/PCK1/IDS
GOBP_CELL_KILLING	GOBP_CELL_KILLING	189	0.364354824844782	1.47316368895871	0.00364109232769831	0.211404797675455	0.201656342404607	3024	tags=33%, list=23%, signal=26%	IL4/LEP/CD5L/DNASE1L3/CD1E/AZU1/IL12A/KLRC4/NCR3/NKG7/GFER/SLAMF7/CFHR2/MBL2/SERPINB4/CHGA/PF4/IL23A/CD1B/KLRC1/FCGR2C/GZMB/GSDMB/IL18RAP/FCER2/CD1C/FCGR2A/C6/CAMP/STAP1/MR1/FCGR2B/CLEC7A/ITGAM/TGFB2/GZMM/NCR1/SCNN1B/TUSC2/TYROBP/RASGRP1/C9/FCGR3A/HFE/P2RX7/STXBP2/HLA-DRB1/GZMH/CORO1A/SYK/EBAG9/VAV1/DEFB4A/LILRB1/CD1D/F2/KLRB1/CD226/DEFA1/PVR/CTSG/DEFA4/CX3CR1
GOBP_CELLULAR_RESPONSE_TO_TOXIC_SUBSTANCE	GOBP_CELLULAR_RESPONSE_TO_TOXIC_SUBSTANCE	105	0.414339966601227	1.55295690388785	0.00364861072130227	0.211404797675455	0.201656342404607	3137	tags=36%, list=24%, signal=28%	HBB/IPCEF1/HP/TNF/GSR/GFER/HBA1/SLC22A2/GSTZ1/HBG1/HBD/SLC22A3/GSTT1/GPX3/GPX5/APOA4/GPX2/CP/CAT/SLC22A1/PRDX2/LPO/NQO1/CD36/AKR1B10/GSTA1/SLC39A8/UBIAD1/PTGES/DHFR/SOD1/RAB40B/LTC4S/ALB/LANCL1/PRDX6/AKR1A1/PTGS1
GOBP_POSITIVE_REGULATION_OF_PROGRAMMED_CELL_DEATH	GOBP_POSITIVE_REGULATION_OF_PROGRAMMED_CELL_DEATH	455	-0.262896	-1.30725	0.00373134328358209	0.212264072751625	0.202475993949346	2107	tags=22%, list=16%, signal=19%	BAK1/TNFRSF10C/CDK5R1/ATP2A2/FLCN/CTNNBL1/ASCL1/APBB1/NOTCH2/IFNB1/PTPN2/CARM1/IGF2R/PLEKHF1/ITM2C/BCLAF1/SKIL/CD40LG/GPLD1/FOSL1/PTGIS/SIK1/TLR3/JUN/APBB2/VDR/FRZB/BACE1/HYAL2/NEUROD1/CAMK2A/TP73/MLLT11/NOTCH1/RAD9A/AGTR2/TNFRSF1B/CERS6/TNFSF12/CD248/TGM2/IDO1/MIR21/SAV1/REST/RBM5/IL10/IL19/GADD45G/PIDD1/MAP3K11/PRF1/CDC34/CSRNP3/BAX/TOP2A/RPS6KA2/MSX2/RBM10/PTGS2/PEA15/HTT/NR4A1/CDKN1A/MAP2K4/P…
GOBP_REGULATION_OF_EXTRACELLULAR_MATRIX_ORGANIZATION	GOBP_REGULATION_OF_EXTRACELLULAR_MATRIX_ORGANIZATION	55	-0.44877	-1.6732	0.00374963945774445	0.212264072751625	0.202475993949346	1570	tags=31%, list=12%, signal=27%	LAMB2/LAMC1/SMAD3/PDPN/NOTCH1/TNFRSF1B/RECK/MIR21/TCF15/LRP1/LAMB1/LAMA2/FAP/EMILIN1/IL6/AEBP1/TIE1
GOBP_CELLULAR_RESPONSE_TO_CAMP	GOBP_CELLULAR_RESPONSE_TO_CAMP	46	0.51689459425018	1.68741138780685	0.00389893948845914	0.216425802936067	0.206445815336076	1151	tags=22%, list=9%, signal=20%	ADIPOQ/GPD1/KCNE1/WNT10B/KCNQ1/SLC26A3/RAPGEF1/INHBB/DMTN/SRD5A1
GOBP_SENSORY_PERCEPTION	GOBP_SENSORY_PERCEPTION	436	0.312825714669123	1.36303959272103	0.0039333641832485	0.216425802936067	0.206445815336076	2753	tags=31%, list=21%, signal=25%	USP53/SLC4A10/RIMS1/BBS7/MMP24/PDE6A/RTP4/KCNE1/GRM1/OR7A17/NYX/RGS9/ABCC6/WNT10B/OR1D5/PDC/SFRP5/CRYGD/TNF/KCNQ1/CDKN2D/POU3F4/OR7A10/ROM1/OR2W1/OR1E1/GJC1/LRP2/TAS2R10/CLIC5/CCL3/OR2F2/OPA3/CACNB4/ATF6/PIP/MBP/TBL1X/PPEF1/ATP6V0A4/SLC24A1/COL4A3/MME/CHM/TMEM100/SMR3B/GUCY2F/P2RX3/IRX5/PAX6/PDE6C/CDC14A/CPLX3/RBP3/SLC26A4/OBP2A/BFSP2/OR2J3/HOXB8/GRM7/FSCN2/LCN1/CNGB1/CA6/SCN9A/TRPA1/NPY1R/IMPG2/…
GOBP_AMINO_SUGAR_METABOLIC_PROCESS	GOBP_AMINO_SUGAR_METABOLIC_PROCESS	34	-0.509447	-1.71165	0.00399893361770195	0.216425802936067	0.206445815336076	2070	tags=35%, list=16%, signal=30%	CHST7/UAP1/FN3K/CSGALNACT1/EXTL2/PGM3/UAP1L1/AMDHD2/CHI3L2/RENBP/CHST3/CHIT1
GOBP_POSITIVE_REGULATION_OF_MYOBLAST_DIFFERENTIATION	GOBP_POSITIVE_REGULATION_OF_MYOBLAST_DIFFERENTIATION	34	-0.508542	-1.70861	0.00399893361770195	0.216425802936067	0.206445815336076	2927	tags=35%, list=22%, signal=28%	SMARCD3/SMARCD2/MYOD1/DPF3/HIF1AN/TNFSF14/ARID1A/BRD7/SOX4/IGFBP3/MYF6/MYF5
GOBP_CARDIOCYTE_DIFFERENTIATION	GOBP_CARDIOCYTE_DIFFERENTIATION	125	-0.347934	-1.49882	0.00405604719764012	0.217130787482365	0.207118291110616	1911	tags=29%, list=14%, signal=25%	CBY1/PRKG1/CALR/IFT20/TGFB1/ZMPSTE24/NEB/TWIST1/SIK1/GSK3A/TCAP/SOX17/NOTCH1/PROX1/IGF1/ENG/SYNE1/MIR21/SGCD/REST/RGS2/KAT2A/PDGFRB/OBSL1/JAG1/MAP2K4/TENM4/SOX18/MYH6/FHL2/RARB/EDNRA/MYH11/GATA6/SLC9A1/INHBA
GOBP_TOOTH_MINERALIZATION	GOBP_TOOTH_MINERALIZATION	23	-0.591935	-1.81198	0.00431253170979198	0.228378695384145	0.217847527117166	1222	tags=39%, list=9%, signal=36%	CNNM4/MSX2/TCIRG1/AMELX/ANKH/DMP1/COL1A1/ASPN/SLC4A2
GOBP_FATTY_ACID_CATABOLIC_PROCESS	GOBP_FATTY_ACID_CATABOLIC_PROCESS	87	0.429067244828068	1.56127784734507	0.00436744795457854	0.228826395492546	0.218274582545174	4187	tags=48%, list=32%, signal=33%	ACADL/AKT2/ADIPOQ/LEP/ABCB11/CYP4F3/DECR2/MLYCD/PEX13/ACAD10/NUDT7/CNR1/CYP4F2/HADH/ACOX1/ABHD3/ETFA/ECI1/ABCD2/ECH1/AUH/EHHADH/PHYH/CYP4A11/PCK2/ACOX3/IVD/CRAT/PPARD/ETFDH/PCCB/ETFB/PLA2G15/PEX2/HSD17B10/IRS1/ECHS1/HAO1/ACAA1/ACACB/FABP1/PCK1
GOBP_CELL_JUNCTION_ASSEMBLY	GOBP_CELL_JUNCTION_ASSEMBLY	360	-0.269547	-1.31287	0.00442477876106195	0.229192358703493	0.218623670188338	2267	tags=23%, list=17%, signal=19%	TJP1/CDH9/GNPAT/RHOG/TESK2/MPDZ/PTPRK/NRP1/MYO1C/FLCN/THY1/CNTNAP1/TBCD/MUSK/MECP2/CNTNAP2/UGT8/SDK2/SRPX2/PRKCH/MAP1B/STON1/GJA1/TPBG/PKP4/LAMC1/CAPZA1/SMAD3/PTK2B/PPM1F/FLOT1/PCDHB6/ICAM5/ARHGEF15/AGRN/COL16A1/TEK/RHOC/PIP5K1C/FARP1/HDAC7/ASIC2/PCDH17/CDH5/BSN/FLRT2/SETD5/GJA4/PRKACA/GABRA5/MAP4K4/POU4F1/NTRK1/PTPRD/CDH18/APLNR/GAP43/ITGA6/LRRN3/ACTN1/GABRG2/GJA5/WNT5A/DNM3/CDK5/CDH11/EPHB3/THB…
GOBP_METALLO_SULFUR_CLUSTER_ASSEMBLY	GOBP_METALLO_SULFUR_CLUSTER_ASSEMBLY	21	0.623318857717739	1.71868472119861	0.0045120320855615	0.229192358703493	0.218623670188338	4052	tags=71%, list=31%, signal=50%	NUBP2/NDOR1/BOLA2/IBA57/ABCB7/ISCA1/FXN/HSPA9/GLRX5/NDUFAB1/GLRX3/ISCU/LYRM4/NUBPL/NUBP1
GOBP_PHOTOTRANSDUCTION	GOBP_PHOTOTRANSDUCTION	35	0.542527773496169	1.68292441367542	0.0046031746031746	0.229192358703493	0.218623670188338	2430	tags=43%, list=18%, signal=35%	GNGT1/CDS1/GRK4/PDC/NMT2/GUCY2F/PDE6C/CNGB1/RHO/GRK1/SAG/PDE6B/GNAT2/NR2E3/RRH
GOBP_BLOOD_VESSEL_ENDOTHELIAL_CELL_MIGRATION	GOBP_BLOOD_VESSEL_ENDOTHELIAL_CELL_MIGRATION	112	-0.350616	-1.48697	0.00460339943342776	0.229192358703493	0.218623670188338	2834	tags=38%, list=21%, signal=30%	CLN3/AKT3/VEGFC/HIF1A/EPHA2/PRKD2/TGFB1/ATP2B4/ANGPT2/AKT1/STAT5A/MAP3K3/P2RX4/NRP1/EPHB4/SCARB1/MECP2/CARD10/VASH1/GPLD1/PIK3C2A/SRPX2/EMP2/PTK2B/NOTCH1/AGTR2/NOS3/ADAM17/EGR3/HDAC7/ROBO1/HDAC5/PDGFB/CDH5/PRKD1/AMOT/PTGS2/NR4A1/SOX18/PLK2/MMRN2/KDR/GAB1
GOBP_CHONDROCYTE_DEVELOPMENT	GOBP_CHONDROCYTE_DEVELOPMENT	25	-0.561687	-1.76021	0.0046071154338367	0.229192358703493	0.218623670188338	871	tags=24%, list=7%, signal=22%	MSX2/CHSY1/ECM1/COL11A1/COMP/SERPINH1
GOBP_CELL_SURFACE_RECEPTOR_PROTEIN_SERINE_THREONINE_KINASE_SIGNALING_PATHWAY	GOBP_CELL_SURFACE_RECEPTOR_PROTEIN_SERINE_THREONINE_KINASE_SIGNALING_PATHWAY	285	-0.296866	-1.41121	0.00485961123110151	0.239335853131749	0.228299420256906	2573	tags=26%, list=19%, signal=21%	SCUBE3/GLG1/FBN1/HSP90AB1/TGFB1I1/HDAC1/SFRP1/TGFB1/COL3A1/ING1/ZYX/EGR1/FMOD/LDLRAD4/SPRY2/PTPRK/FLCN/WWTR1/NOTCH2/TMPRSS6/ATF2/SKIL/ETV2/JUN/GDF10/SMAD3/NOTCH1/USP9Y/USP9X/WIF1/ACVR2A/ENG/MIR21/ADAM17/APPL2/FAM89B/PMEPA1/FST/FUT8/SMAD1/FKBP1A/LRP1/TWSG1/LTBP3/TAB1/PXN/CDH5/NREP/AXIN1/MSX2/FBXL15/TNFAIP6/CHRD/EP300/LEF1/WNT5A/DACT1/ONECUT2/LRRC32/TFAP2B/LTBP1/EMILIN1/KDR/LTBP2/COMP/CLDN5/PEG10/G…
GOBP_OPSONIZATION	GOBP_OPSONIZATION	15	0.688418043752309	1.74992997964044	0.005	0.243408916804882	0.232184663788445	2184	tags=60%, list=16%, signal=50%	C4BPB/CRP/MBL2/FCN2/COLEC11/PLA2G5/CFP/PTX3/COLEC10
GOBP_AMINOGLYCAN_METABOLIC_PROCESS	GOBP_AMINOGLYCAN_METABOLIC_PROCESS	95	-0.368053	-1.51842	0.00506243671954101	0.243408916804882	0.232184663788445	2510	tags=28%, list=19%, signal=23%	EXT2/CHPF/ST3GAL2/FOXC1/TGFB1/CHST7/ITIH3/CSGALNACT1/XYLT2/B4GALT5/HYAL2/CHPF2/IDUA/PDGFB/STAB2/CHSY1/TNFAIP6/B3GAT1/HYAL3/HS3ST3A1/EDNRA/B3GNT3/ST3GAL4/CHI3L2/CEMIP/CHST3/CHIT1
GOBP_FATTY_ACID_BETA_OXIDATION	GOBP_FATTY_ACID_BETA_OXIDATION	65	0.455037421552518	1.58261797699527	0.00509058242251834	0.243408916804882	0.232184663788445	2376	tags=26%, list=18%, signal=22%	ACADL/AKT2/ADIPOQ/LEP/ABCB11/DECR2/MLYCD/ACAD10/CNR1/HADH/ACOX1/ETFA/ECI1/ABCD2/ECH1/AUH/EHHADH
GOBP_CD4_POSITIVE_ALPHA_BETA_T_CELL_ACTIVATION	GOBP_CD4_POSITIVE_ALPHA_BETA_T_CELL_ACTIVATION	99	-0.364863	-1.51781	0.00514050719671008	0.243432672536511	0.232207324078108	1607	tags=20%, list=12%, signal=18%	HLA-DRA/JAK1/IL2/LY9/MIR21/JUNB/RUNX3/TWSG1/RC3H1/TCIRG1/IL21/EP300/LEF1/IL18R1/BCL3/IL6/TNFSF4/FUT7/RELB/SOCS3
GOBP_EXTRACELLULAR_MATRIX_ASSEMBLY	GOBP_EXTRACELLULAR_MATRIX_ASSEMBLY	41	-0.491987	-1.72256	0.00526461623718482	0.246935571125097	0.235548694401562	454	tags=41%, list=3%, signal=40%	COL6A1/MFAP4/PXDN/IHH/CLASP2/TGFB1/COL3A1/PLOD3/SMAD3/NOTCH1/FKBP10/MYH11/HAPLN2/EMILIN1/ELN/RAMP2/TIE1
GOBP_CARNITINE_METABOLIC_PROCESS	GOBP_CARNITINE_METABOLIC_PROCESS	10	0.749597752500457	1.71567003565486	0.00534473543559594	0.248328509625566	0.236877400685846	205	tags=20%, list=2%, signal=20%	ACADL/BBOX1
GOBP_BONE_MORPHOGENESIS	GOBP_BONE_MORPHOGENESIS	84	-0.385064	-1.55927	0.00540368722186904	0.248721117455187	0.23725190429121	2616	tags=33%, list=20%, signal=27%	DLX5/FGFR3/GLG1/EXT2/FOXC1/TGFB1/INSIG2/COL3A1/ZMPSTE24/CBS/TWIST1/CSGALNACT1/ATF2/ATG9A/TEK/NAB1/LTBP3/LRP5/MSX2/CHSY1/THBS3/GLI3/RARB/COMP/SERPINH1/COL1A1/SFRP4/MMP13
GOBP_POSITIVE_REGULATION_OF_GLIAL_CELL_DIFFERENTIATION	GOBP_POSITIVE_REGULATION_OF_GLIAL_CELL_DIFFERENTIATION	39	-0.481078	-1.67071	0.00570962479608483	0.26036946408072	0.248363113693242	3299	tags=46%, list=25%, signal=35%	BMP2/SPINT1/IL33/NKX2-2/HDAC1/IL6ST/TGFB1/CLCN2/TP73/NOTCH1/TNFRSF1B/EGR2/PTN/TENM4/MDK/SERPINE2/OLIG2/CLCF1
