# Supplementary material for: ACADL and ADH1B signify ketone body metabolic reprogramming in osteoarthritic synovium: insights from bioinformatics and animal model studies
Source: Front Med (Lausanne). 2026 Feb 3;13:1700784. doi: 10.3389/fmed.2026.1700784 (PMC12915690; doi:10.3389/fmed.2026.1700784)
Supplement: SUPPLEMENTARY TABLE 7 — The list of ADH1B-enriched biological processes. [file Table_7.xlsx]

## Sheet: Supplementary table 3B.ADH1B
ID	Description	setSize	enrichmentScore	NES	pvalue	p.adjust	qvalue	rank	leading_edge	core_enrichment
GOBP_MONOATOMIC_ION_TRANSPORT	GOBP_MONOATOMIC_ION_TRANSPORT	905	-0.299891	-1.34486	0.000100654252642174	0.0730116373878882	0.0711585501445408	3291	tags=30%, list=25%, signal=24%	VAMP2/COX15/PLLP/ADRA2A/TPCN1/EPHB2/HFE/TRPC4AP/CCR1/CD4/HOMER3/ATP6V1C1/FGF12/FXYD2/CASR/KCNC3/MFSD5/KCNG1/UCP1/SLC12A7/ADORA1/MAGT1/LYN/SLC11A2/SLC17A7/TRPA1/GRIN2B/SLC2A9/KCNF1/KCNMB2/KCNJ16/SLCO3A1/VDR/CLDN10/SLC48A1/CCL8/P2RX4/XCL1/CHRNA1/SLC4A5/CAV3/BEST2/PTPN3/NIPAL2/CNTN1/DNM2/HECW1/SLC1A6/KCNMB1/SLC4A10/CHRNA10/KCNK3/GABRD/CLDN4/SLC5A4/KCNMB4/GNB2/HAMP/KCNC1/CXCR4/ADRA1A/ATP1B2/GRIK5/SLC…
GOBP_NEURON_DEVELOPMENT	GOBP_NEURON_DEVELOPMENT	890	-0.309758	-1.38839	0.000100694794079146	0.0730116373878882	0.0711585501445408	3394	tags=32%, list=26%, signal=25%	VASP/CDH11/NEDD4L/SEMA3F/PICK1/FGFR2/DCLK1/PARD6B/CTTN/ZNF335/ASCL1/MAP2/ABI2/EPHB2/CD3E/GATA3/CNTNAP2/SDC4/BBS4/ECE1/STMN1/GSK3A/EGFR/MAPK8IP2/MKS1/CNTNAP1/MICALL2/FZD2/IFT88/BMP7/VLDLR/EFHD1/FLOT1/LYN/PTN/BDNF/SLC11A2/PLAA/SEMA6D/UGT8/FGFR1/CCKAR/ZDHHC17/SEMA6A/DPYSL3/NFIB/CTNND2/DVL1/CNTN1/DNM2/YTHDF1/GAK/SCYL2/MAPK8IP3/FZD3/BMPR1B/ZMYND8/HECW1/DIP2A/THOC2/LYPLA2/PRKCQ/IFT140/LTK/SLC4A10/SZT2/…
GOBP_CELL_MORPHOGENESIS	GOBP_CELL_MORPHOGENESIS	764	-0.312483	-1.39489	0.000101132686084142	0.0730116373878882	0.0711585501445408	3429	tags=32%, list=26%, signal=25%	ARHGEF28/SEMA5A/GATA1/POF1B/VASP/CDH11/NEDD4L/SEMA3F/FGFR2/DCLK1/PARD6B/CTTN/ZNF335/CDH20/DMRT1/CDC42EP4/MAP2/ABI2/EPHB2/GATA3/CNTNAP2/GNA13/CAP2/ECE1/STMN1/EGFR/MAPK8IP2/CAPZB/CNTNAP1/BMP7/VLDLR/FGD2/FLOT1/PTN/BDNF/SLC11A2/PLAA/BRWD1/SEMA6D/UGT8/CCKAR/VDR/ZDHHC17/SEMA6A/NFIB/CTNND2/DVL1/CRYGB/CNTN1/DNM2/YTHDF1/ACTN1/FZD3/TUBB1/BMPR1B/HECW1/DIP2A/THOC2/LYPLA2/PRKCQ/CORO1B/ZMYM3/SZT2/ADAM17/B4GALT…
GOBP_MONOATOMIC_CATION_TRANSPORT	GOBP_MONOATOMIC_CATION_TRANSPORT	759	-0.307747	-1.37362	0.000101183851057371	0.0730116373878882	0.0711585501445408	3291	tags=31%, list=25%, signal=25%	VAMP2/COX15/ADRA2A/TPCN1/HFE/TRPC4AP/CCR1/CD4/HOMER3/ATP6V1C1/FGF12/FXYD2/CASR/KCNC3/KCNG1/UCP1/SLC12A7/ADORA1/MAGT1/LYN/SLC11A2/SLC17A7/TRPA1/GRIN2B/SLC2A9/KCNF1/KCNMB2/KCNJ16/VDR/SLC48A1/CCL8/P2RX4/XCL1/CHRNA1/SLC4A5/CAV3/BEST2/PTPN3/NIPAL2/CNTN1/DNM2/HECW1/KCNMB1/SLC4A10/CHRNA10/KCNK3/SLC5A4/KCNMB4/GNB2/HAMP/KCNC1/CXCR4/ADRA1A/ATP1B2/SLC17A1/ATP6V1D/MT3/TMBIM6/TRPV5/RGS4/KCNH4/TRPC3/PLCB1/EPPI…
GOBP_MONOATOMIC_ION_TRANSMEMBRANE_TRANSPORT	GOBP_MONOATOMIC_ION_TRANSMEMBRANE_TRANSPORT	732	-0.316032	-1.40928	0.000101276078590237	0.0730116373878882	0.0711585501445408	3291	tags=31%, list=25%, signal=25%	VAMP2/COX15/PLLP/ADRA2A/TPCN1/EPHB2/TRPC4AP/ATP6V1C1/FGF12/FXYD2/CASR/KCNC3/KCNG1/UCP1/SLC12A7/MAGT1/LYN/SLC11A2/SLC17A7/TRPA1/GRIN2B/SLC2A9/KCNF1/KCNMB2/KCNJ16/SLC48A1/P2RX4/XCL1/CHRNA1/SLC4A5/CAV3/BEST2/PTPN3/NIPAL2/HECW1/KCNMB1/SLC4A10/CHRNA10/KCNK3/GABRD/CLDN4/SLC5A4/KCNMB4/GNB2/HAMP/KCNC1/ADRA1A/ATP1B2/GRIK5/SLC17A1/ATP6V1D/GLRA1/TMBIM6/TRPV5/RGS4/CHRNG/KCNH4/TRPC3/PLCB1/KCNQ3/ATP2B1/PIEZO2/…
GOBP_SODIUM_ION_TRANSPORT	GOBP_SODIUM_ION_TRANSPORT	184	-0.439516	-1.79622	0.000114207400639561	0.0730116373878882	0.0711585501445408	2861	tags=35%, list=22%, signal=28%	P2RX4/SLC4A5/CAV3/PTPN3/CNTN1/HECW1/SLC4A10/SLC5A4/ATP1B2/SLC17A1/SLC38A1/SCN2B/ATP1A3/SCN3A/SCN11A/SHROOM2/SLC5A5/SPTBN4/ANK3/SLC6A5/SLC34A2/SCNN1D/SLC9A7/CHP2/SLC5A7/TRPM2/BPIFA1/SLC6A3/SLC38A4/EDNRA/SLC17A3/NPPA/SLC8A1/SLC6A16/SLC5A2/MCOLN3/SLC4A4/CNGB1/NOS1/SLC6A2/SLC13A2/SLC17A6/SCN5A/CNNM4/SLC38A3/P2RX7/SLC38A7/SLC6A14/SLC9A8/NKAIN1/SCN3B/SLC5A6/ATP1B1/SLC4A7/SCN7A/FGF14/SLC24A1/SLC17A4/NOS…
GOBP_SODIUM_ION_TRANSMEMBRANE_TRANSPORT	GOBP_SODIUM_ION_TRANSMEMBRANE_TRANSPORT	142	-0.467095	-1.85849	0.000118273211117682	0.0730116373878882	0.0711585501445408	2811	tags=37%, list=21%, signal=30%	SLC4A5/CAV3/PTPN3/HECW1/SLC4A10/SLC5A4/ATP1B2/SLC17A1/SLC38A1/SCN2B/ATP1A3/SCN3A/SCN11A/SHROOM2/SLC5A5/ANK3/SLC6A5/SLC34A2/SCNN1D/SLC9A7/CHP2/TRPM2/BPIFA1/SLC6A3/SLC38A4/SLC17A3/NPPA/SLC8A1/SLC6A16/SLC5A2/MCOLN3/SLC4A4/CNGB1/NOS1/SLC6A2/SLC13A2/SLC17A6/SCN5A/CNNM4/SLC6A14/SLC9A8/SCN3B/SLC5A6/ATP1B1/SLC4A7/SCN7A/FGF14/SLC24A1/SLC17A4/SLC9A1/SLC9A5/ATP4A/SLC34A1
GOBP_POSITIVE_REGULATION_OF_SMALL_GTPASE_MEDIATED_SIGNAL_TRANSDUCTION	GOBP_POSITIVE_REGULATION_OF_SMALL_GTPASE_MEDIATED_SIGNAL_TRANSDUCTION	63	-0.531164	-1.87771	0.000132065504490227	0.0730116373878882	0.0711585501445408	2150	tags=37%, list=16%, signal=31%	SRC/CRK/KRAS/GPR18/F2R/MCF2L/KITLG/APOA1/PICALM/GPR35/RASGRP1/EPO/F2RL1/F11R/PLXNB1/AKAP13/TGM2/LPAR2/NGF/LPAR4/RELN/F2RL3/PIK3CG
GOBP_SENSORY_PERCEPTION_OF_SMELL	GOBP_SENSORY_PERCEPTION_OF_SMELL	58	-0.543372	-1.89291	0.000133422281521014	0.0730116373878882	0.0711585501445408	3404	tags=48%, list=26%, signal=36%	OR7C2/OR3A3/BBS4/OR7E24/FZD2/BEST2/OR10H1/OR51E2/OR7A5/NAV2/OR1A2/OR1A1/OR10C1/OMP/OR2S2/OR2B2/OR2F2/OBP2A/SLC6A3/OR2J2/CNGB1/OR1G1/OR12D2/OR7C1/OR2B6/OR5I1/OR1D5/OR12D3
GOBP_REGULATION_OF_SMALL_GTPASE_MEDIATED_SIGNAL_TRANSDUCTION	GOBP_REGULATION_OF_SMALL_GTPASE_MEDIATED_SIGNAL_TRANSDUCTION	239	-0.393527	-1.64613	0.000222271615914648	0.109468770837964	0.106690375639031	3774	tags=44%, list=29%, signal=32%	MFN2/SH3BP1/FLCN/RALBP1/MYO9B/SRGAP3/ARHGAP10/ARHGEF9/DENND4C/RASGRF1/ARHGEF1/TGFB2/RABL3/GIT1/DENND3/CYTH3/TNFAIP1/ABL2/GPR65/RGL2/ARHGAP44/PSD3/PSD4/ARFGEF1/ARHGAP35/F2RL2/RALGAPA1/ARHGEF28/SOS2/EPHB2/NF1/RHOF/GNA13/STMN1/FGD2/FLOT1/DENND4B/ARHGAP28/ARFGAP1/SYNPO2L/CBL/ARHGEF2/RALGAPB/SPRY4/NUP62/ARHGAP22/STARD8/SRC/RASIP1/AMOT/KCTD13/ARHGEF11/CRK/ARHGAP5/ARAP1/ARHGAP11A/KRAS/GPR18/TIAM1/TIAM2/…
GOBP_POLYAMINE_TRANSPORT	GOBP_POLYAMINE_TRANSPORT	11	0.814962939155354	2.16345691734916	0.000274951883420401	0.11459031345395	0.111681929863748	35	tags=27%, list=0%, signal=27%	SLC47A1/SLC22A3/OAZ3
GOBP_AV_NODE_CELL_TO_BUNDLE_OF_HIS_CELL_COMMUNICATION	GOBP_AV_NODE_CELL_TO_BUNDLE_OF_HIS_CELL_COMMUNICATION	10	-0.824677	-1.92927	0.000314070351758794	0.11459031345395	0.111681929863748	1315	tags=70%, list=10%, signal=63%	CACNB2/CXADR/SCN5A/GJC1/RYR2/CACNA1C/CACNA1G
GOBP_PROTON_MOTIVE_FORCE_DRIVEN_ATP_SYNTHESIS	GOBP_PROTON_MOTIVE_FORCE_DRIVEN_ATP_SYNTHESIS	39	0.648132544204665	2.41787713398994	0.000351246926589392	0.11459031345395	0.111681929863748	2484	tags=54%, list=19%, signal=44%	NDUFA7/NDUFA13/SDHB/NDUFS6/NDUFB7/NDUFB6/NDUFB2/NDUFA2/NDUFV2/NDUFC2/NDUFA6/ATP6V1A/NDUFB5/STOML2/NDUFB1/NDUFA3/NDUFB8/NDUFB4/NDUFA10/NDUFA1/SDHA
GOBP_MITOCHONDRIAL_ELECTRON_TRANSPORT_NADH_TO_UBIQUINONE	GOBP_MITOCHONDRIAL_ELECTRON_TRANSPORT_NADH_TO_UBIQUINONE	38	0.584155803735474	2.16323643791894	0.000351741118536757	0.11459031345395	0.111681929863748	3282	tags=61%, list=25%, signal=46%	NDUFA7/NDUFS6/NDUFB7/NDUFB6/NDUFB2/NDUFA2/NDUFV2/PARK7/NDUFC2/NDUFA6/NDUFB5/NDUFA4/NDUFB1/NDUFA3/NDUFB8/NDUFB4/NDUFA10/NDUFA1/NDUFAF1/NDUFAB1/PINK1/SNCA/NDUFA8
GOBP_BROWN_FAT_CELL_DIFFERENTIATION	GOBP_BROWN_FAT_CELL_DIFFERENTIATION	44	0.538754854447955	2.06754263262723	0.000363901018922853	0.11459031345395	0.111681929863748	1301	tags=25%, list=10%, signal=23%	ADIPOQ/LEP/FABP4/PRDM16/PPARGC1A/SLC7A10/PTGS2/SLC2A4/ZBTB7B/DHRS7B/RGS2
GOBP_ATP_BIOSYNTHETIC_PROCESS	GOBP_ATP_BIOSYNTHETIC_PROCESS	58	0.497077226648447	2.03848672488077	0.000398883127243718	0.11459031345395	0.111681929863748	2484	tags=45%, list=19%, signal=37%	NDUFA7/NDUFA13/COX11/SDHB/NDUFS6/ALDOA/NDUFB7/NDUFB6/TMSB4X/ENO1/NDUFB2/NDUFA2/NDUFV2/NDUFC2/NDUFA6/ATP6V1A/NDUFB5/STOML2/NDUFB1/VCP/NDUFA3/NDUFB8/NDUFB4/NDUFA10/NDUFA1/SDHA
GOBP_RESPONSE_TO_ACTIVITY	GOBP_RESPONSE_TO_ACTIVITY	62	0.442892776913499	1.84570125972901	0.00040290088638195	0.11459031345395	0.111681929863748	978	tags=23%, list=7%, signal=21%	ADIPOQ/LEP/PCK1/PRKAA2/ABCG5/FOS/PPARGC1A/AGT/GCG/OXT/HADH/BGLAP/CAB39/PRKAA1
GOBP_ATP_SYNTHESIS_COUPLED_ELECTRON_TRANSPORT	GOBP_ATP_SYNTHESIS_COUPLED_ELECTRON_TRANSPORT	72	0.536871804749667	2.2902600132124	0.000432900432900433	0.11459031345395	0.111681929863748	3839	tags=64%, list=29%, signal=46%	NDUFA7/COX6A1/SDHB/COX7A1/NDUFS6/CHCHD2/NDUFB7/COX5B/UQCRB/NDUFB6/UQCRQ/NDUFB2/NDUFA2/NDUFV2/PARK7/NDUFC2/NDUFA6/NDUFB5/NDUFA4/GHITM/NDUFB1/NDUFA3/NDUFB8/DGUOK/NDUFB4/COX7A2/NDUFA10/NDUFA1/SDHA/COX7C/UQCRC2/COX6C/NDUFAF1/NDUFAB1/COX4I1/PINK1/UQCR11/SNCA/NDUFA8/UQCRFS1/CYC1/COX7B/NDUFS7/DLD/COX7A2P2/NDUFV1
GOBP_RIBOSOMAL_SMALL_SUBUNIT_BIOGENESIS	GOBP_RIBOSOMAL_SMALL_SUBUNIT_BIOGENESIS	80	0.430771290606961	1.86819463061452	0.000461041954817888	0.11459031345395	0.111681929863748	2815	tags=44%, list=21%, signal=35%	UTP3/RRS1/RPS5/RPS16/IMP3/NOL7/RPS11/RPS14/NOL6/RPS15/RPS9/ABT1/EXOSC10/WDR46/RPS28/RPS21/ERCC2/RPS8/RPS19/MPHOSPH10/RPS17/IMP4/RPS23/RPS27/RPS24/TSR2/HEATR1/RPS3A/RPS12/RPSA/PNO1/NOP14/RPS15A/DIMT1/KRI1
GOBP_OXIDATIVE_PHOSPHORYLATION	GOBP_OXIDATIVE_PHOSPHORYLATION	91	0.508788270154335	2.26462424180277	0.000484966052376334	0.11459031345395	0.111681929863748	3104	tags=52%, list=23%, signal=40%	NDUFA7/NDUFA13/COX6A1/SDHB/COX7A1/NDUFS6/CHCHD2/NDUFB7/COX5B/UQCRB/NDUFB6/UQCRQ/NDUFB2/NDUFA2/NDUFV2/PARK7/NDUFC2/NDUFA6/RHOA/NDUFB5/NDUFA4/STOML2/GHITM/NDUFB1/VCP/NDUFA3/SLC25A23/NDUFB8/DGUOK/NDUFB4/COX7A2/NDUFA10/NDUFA1/SDHA/COX7C/MSH2/MLXIPL/UQCRC2/COX6C/NDUFAF1/NUPR1/NDUFAB1/COX4I1/ACTN3/PINK1/UQCR11/SNCA
GOBP_ELECTRON_TRANSPORT_CHAIN	GOBP_ELECTRON_TRANSPORT_CHAIN	93	0.513983383814201	2.29381111026004	0.000497265042267529	0.11459031345395	0.111681929863748	3104	tags=48%, list=23%, signal=37%	GPD1/NDUFA7/PPARGC1A/ENOX2/COX6A1/SDHB/COX7A1/NDUFS6/CHCHD2/NDUFB7/NDOR1/COX5B/UQCRB/NDUFB6/UQCRQ/ETFB/NDUFB2/NDUFA2/ETFA/NDUFV2/PARK7/NDUFC2/NDUFA6/NDUFB5/FDX1/NDUFA4/GHITM/NDUFB1/NDUFA3/NDUFB8/DGUOK/NDUFB4/COX7A2/NDUFA10/NDUFA1/SDHA/COX7C/UQCRC2/COX6C/NDUFAF1/NDUFAB1/COX4I1/PINK1/UQCR11/SNCA
GOBP_MONOATOMIC_CATION_TRANSMEMBRANE_TRANSPORT	GOBP_MONOATOMIC_CATION_TRANSMEMBRANE_TRANSPORT	610	-0.315586	-1.39708	0.000511875511875512	0.11459031345395	0.111681929863748	3059	tags=30%, list=23%, signal=24%	SLC12A7/MAGT1/LYN/SLC11A2/SLC17A7/TRPA1/GRIN2B/SLC2A9/KCNF1/KCNMB2/KCNJ16/SLC48A1/P2RX4/XCL1/SLC4A5/CAV3/BEST2/PTPN3/NIPAL2/HECW1/KCNMB1/SLC4A10/CHRNA10/KCNK3/SLC5A4/KCNMB4/GNB2/HAMP/KCNC1/ADRA1A/ATP1B2/SLC17A1/ATP6V1D/TMBIM6/TRPV5/RGS4/KCNH4/TRPC3/PLCB1/KCNQ3/ATP2B1/PIEZO2/KCNB1/KCNA2/SPHK2/P2RX2/SLC38A1/SCN2B/RGS7/FKBP1B/TRPC6/ATP1A3/CCL21/ATP6V1G2/SCN3A/RYR1/KCNK5/SLC15A3/PPP3R1/TCIRG1/STAC/KC…
GOBP_SECRETORY_GRANULE_LOCALIZATION	GOBP_SECRETORY_GRANULE_LOCALIZATION	21	-0.67453	-1.90847	0.000596658711217184	0.118613248557976	0.115602760015895	964	tags=38%, list=7%, signal=35%	RASGRP1/UNC13A/KIF5A/KIF1A/MECP2/RAB3A/CADPS/PIK3CG
GOBP_CELLULAR_RESPONSE_TO_COPPER_ION	GOBP_CELLULAR_RESPONSE_TO_COPPER_ION	21	0.639735361290282	2.03966774753331	0.000606428138265616	0.118613248557976	0.115602760015895	1197	tags=48%, list=9%, signal=43%	MT1F/MT1HL1/MT1H/MT1X/MT2A/MT1E/MT1G/MT1M/PRNP/BACE1
GOBP_AEROBIC_RESPIRATION	GOBP_AEROBIC_RESPIRATION	135	0.460130773495613	2.16684822598913	0.000619962802231866	0.118613248557976	0.115602760015895	3104	tags=44%, list=23%, signal=34%	NDUFA7/NDP/IREB2/PDHB/NDUFA13/NNT/COX6A1/SDHB/COX7A1/NDUFS6/CHCHD2/MTFR1/NDUFB7/COX5B/UQCRB/NDUFB6/UQCRQ/ARL2/NDUFB2/NDUFA2/NDUFV2/ACO2/PARK7/NDUFC2/NDUFA6/RHOA/NDUFB5/NDUFA4/STOML2/GHITM/NDUFB1/SUCLA2/VCP/NDUFA3/SLC25A23/NDUFB8/DGUOK/CBFA2T3/NDUFB4/COX7A2/NDUFA10/NDUFA1/SDHA/COX7C/MSH2/MLXIPL/UQCRC2/COX6C/NDUFAF1/SUCLG2/NUPR1/NDUFAB1/COX4I1/CAT/SURF1/OXA1L/ACTN3/PINK1/UQCR11/SNCA
GOBP_CYTOPLASMIC_TRANSLATION	GOBP_CYTOPLASMIC_TRANSLATION	139	0.585020505063592	2.76171435196157	0.000636132315521629	0.118613248557976	0.115602760015895	2785	tags=62%, list=21%, signal=49%	EIF2S3/EIF3G/CNBP/RPL13/RPS2/RPS5/RPL19/RPL4/RPL38/RPL34/RPS16/RPL41/RPLP0/RPL18A/RPL8/RPL10A/RPL13A/RPL3/RPL37A/RPS11/CPEB1/RPS14/RPS18/RPL23A/RPS15/RPL14/RPL12/RPS29/RPS20/EIF3H/RPS9/RPS3/RPS28/RPS21/RPLP1/RPL39/RPL10/PKM/RPS8/RPL15/RPL5/RPL36A/RPL29/DENR/RPL37/RPS19/EIF3L/RPS17/RPL24/RPL9/YBX1/YBX3/RPLP2/EIF3F/RPL31/RPL30/RPS23/RPS27/RPS10/RPS24/RPL27A/RPL35A/RPL35/FAU/DRG1/EIF3M/RPS3A/RPS12/R…
GOBP_POSITIVE_REGULATION_OF_CELL_PROJECTION_ORGANIZATION	GOBP_POSITIVE_REGULATION_OF_CELL_PROJECTION_ORGANIZATION	297	-0.359244	-1.52937	0.000650265525089412	0.118613248557976	0.115602760015895	3758	tags=39%, list=28%, signal=28%	TOX/ABL2/OBSL1/STYXL1/CDKL5/IGF1R/HAP1/CAMK1/CX3CL1/CDC42/MUSK/AVIL/ARHGAP35/SEMA5A/OCLN/CDC42EP4/ABI2/EPHB2/BBS4/IFT88/BMP7/VLDLR/LYN/PTN/BDNF/FGFR1/RAB11FIP3/DPYSL3/DVL1/MNS1/CNTN1/ZMYND8/LTK/CORO1B/VEGFA/ATP1B2/PPP2R5B/KAT2A/PLEK2/WASL/SKIL/ADCY10/FZD1/FKBP1B/HDAC6/CCL21/SRC/ANAPC2/PLXNA1/DNM3/DVL3/MAPT/APBB1/ARAP1/HRAS/CDH4/TIAM1/CROCC/MARK4/TIAM2/CDC42EP1/PLXNA2/METRN/TGFB3/EPS8L1/TENM3/MAP2…
GOBP_CELLULAR_RESPIRATION	GOBP_CELLULAR_RESPIRATION	163	0.41101017041943	1.99081113687069	0.000706214689265537	0.123340846481342	0.120210368144252	3104	tags=41%, list=23%, signal=32%	GPD1/NDUFA7/PRDM16/PPARGC1A/NDP/IREB2/PDHB/NDUFA13/NNT/COX6A1/SDHB/COX7A1/NDUFS6/CHCHD2/MTFR1/NDUFB7/COX5B/UQCRB/NDUFB6/UQCRQ/ARL2/ETFB/NDUFB2/NDUFA2/ETFA/NDUFV2/ACO2/PARK7/NDUFC2/NDUFA6/RHOA/NDUFB5/NDUFA4/STOML2/COQ10B/GHITM/NDUFB1/SUCLA2/VCP/NDUFA3/SLC25A23/NDUFB8/DGUOK/CBFA2T3/NDUFB4/COX7A2/NDUFA10/NDUFA1/SDHA/COX7C/MSH2/MLXIPL/UQCRC2/COX6C/NDUFAF1/SUCLG2/NUPR1/NDUFAB1/COX4I1/CAT/CISD1/SURF1/O…
GOBP_RRNA_PROCESSING	GOBP_RRNA_PROCESSING	172	0.342513807312541	1.66856954376765	0.000746268656716418	0.123340846481342	0.120210368144252	2836	tags=37%, list=21%, signal=30%	EXOSC7/PES1/UTP3/RRP15/RRS1/EBNA1BP2/NOLC1/RRP1/WDR18/RPS16/IMP3/NOL7/RPS14/NOL6/PELP1/NVL/RPUSD2/RPS15/RPL14/EXOSC1/ABT1/EXOSC10/WDR46/RPS28/RPS21/NOC4L/USP36/RPF1/ERCC2/RPS8/RPL5/LAS1L/RPS19/MPHOSPH10/RPS17/IMP4/TRMT112/RPS27/RPS24/RPL35A/TSR2/RPL35/HEATR1/SART1/MRM1/FTSJ3/METTL5/RRP8/EXOSC8/GAR1/ERI3/DDX27/NOP14/SHQ1/EIF6/PIN4/RRP1B/DIMT1/RPL7/EXOSC4/KRI1/DDX21/NHP2/ISG20
GOBP_PROTEIN_RNA_COMPLEX_ORGANIZATION	GOBP_PROTEIN_RNA_COMPLEX_ORGANIZATION	173	0.388093684997543	1.89296712136135	0.000751314800901578	0.123340846481342	0.120210368144252	3176	tags=39%, list=24%, signal=30%	EIF2S3/DHX8/PRMT7/GEMIN6/DDX23/RPL10L/RUVBL1/XAB2/DNAJC17/RUVBL2/CELF3/EIF3G/RRS1/USP39/RPS5/RPL38/SF3B2/TSSC4/RPLP0/RPL13A/RPS14/PRMT5/SNRPD2/RPL23A/RPS15/HSP90AA1/EIF3H/ABT1/RPS28/RPL10/RPL5/DENR/RPS19/EIF3L/EIF3F/AGO4/PRPF6/RPS27/SNRPG/SNRPA1/PUF60/EIF3M/SART1/VCP/DDX46/PRPF4B/EIF2S2/EIF3D/STRAP/RPSA/CLNS1A/EIF2D/ATR/PTGES3/SHQ1/EIF3J/EIF6/DHX9/TFIP11/EIF3C/CELF2/DDX42/DYRK3/PRKRA/SNRPE/SRSF1/…
GOBP_REGULATION_OF_NOTCH_SIGNALING_PATHWAY	GOBP_REGULATION_OF_NOTCH_SIGNALING_PATHWAY	73	-0.477884	-1.73234	0.000777504211481146	0.12352284650144	0.1203877488745	3296	tags=40%, list=25%, signal=30%	ASCL1/DLL3/SREBF2/ZBTB7A/GALNT11/BMP7/FBXW7/SLC35C2/POGLUT1/MMP14/SYNJ2BP/SRC/JAG2/CHAC1/RFNG/MFNG/TP63/GDF2/CBFA2T2/HIF1AN/LFNG/TSPAN15/AAK1/LLGL1/DLK1/LLGL2/GAS2/NOS3/WNT1
GOBP_RRNA_METABOLIC_PROCESS	GOBP_RRNA_METABOLIC_PROCESS	200	0.302145919289252	1.50671165891767	0.000841042893187553	0.125178978403979	0.122001846972406	2836	tags=34%, list=21%, signal=28%	EXOSC7/PES1/UTP3/RRP15/RRS1/EBNA1BP2/NOLC1/RRP1/WDR18/ANG/RPS16/IMP3/NOL7/RPS14/NOL6/PELP1/NVL/PELO/RPUSD2/RPS15/RPL14/EXOSC1/ABT1/EXOSC10/WDR46/RPS28/RPS21/NOC4L/USP36/RPF1/ERCC2/RPS8/RPL5/LAS1L/RPS19/MPHOSPH10/RPS17/IMP4/TRMT112/RPS27/RPS24/RPL35A/TSR2/GTF3A/RPL35/HEATR1/SART1/MRM1/FTSJ3/METTL5/RRP8/EXOSC8/GAR1/ERI3/DDX27/NCL/NOP14/SHQ1/EIF6/SMARCA4/PIN4/RRP1B/DIMT1/RPL7/EXOSC4/KRI1/DDX21/NHP2/…
GOBP_DETOXIFICATION_OF_COPPER_ION	GOBP_DETOXIFICATION_OF_COPPER_ION	13	0.740653043962115	2.06215662098556	0.000850822461712989	0.125178978403979	0.122001846972406	1027	tags=62%, list=8%, signal=57%	MT1F/MT1HL1/MT1H/MT1X/MT2A/MT1E/MT1G/MT1M
GOBP_PIGMENT_GRANULE_ORGANIZATION	GOBP_PIGMENT_GRANULE_ORGANIZATION	29	-0.614256	-1.86996	0.000864179749387873	0.125178978403979	0.122001846972406	2582	tags=41%, list=20%, signal=33%	KIF13A/TYRP1/ZEB2/AP3B1/SHROOM2/HPS5/RAB38/PMEL/ASIP/APOE/AP1G1/AP1S1
GOBP_REGULATION_OF_MEMBRANE_POTENTIAL	GOBP_REGULATION_OF_MEMBRANE_POTENTIAL	370	-0.336895	-1.45469	0.000953086942708885	0.134112948366893	0.130709066428647	3131	tags=34%, list=24%, signal=27%	GSK3A/KCNC3/MAPK8IP2/KCNG1/CNTNAP1/ADORA1/DSG2/GRIN2B/KCNF1/KCNMB2/P2RX4/DSC2/PYCR1/CHRNA1/DVL1/CAV3/BEST2/PTPN3/ZMYND8/SLC1A6/CHRNA10/KCNK3/GABRD/KCNMB4/KCNC1/ADRA1A/ATP1B2/GRIK5/S1PR2/JUP/USP53/GLRA1/ABCD1/RGS4/CHRNG/KCNH4/KCNQ3/PIEZO2/KCNB1/ADCY10/GNAQ/KCNA2/DSP/P2RX2/SCN2B/FKBP1B/MLLT11/ATP1A3/SRC/SCN3A/BCL2L1/KCNK5/MFN1/PRKCZ/KCNAB2/MAPT/BAK1/ABCC9/GJD2/SCN11A/TREM2/NPR2/GABRB3/ANK3/KCND1/KD…
GOBP_RIBOSOME_BIOGENESIS	GOBP_RIBOSOME_BIOGENESIS	243	0.34273357023531	1.74434590528843	0.00101522842639594	0.136521136521137	0.133056133056133	2836	tags=37%, list=21%, signal=29%	EXOSC7/RPL10L/PES1/UTP3/RRP15/RRS1/PAK1IP1/EBNA1BP2/NOLC1/RRP1/WDR18/RPS5/RPL38/RPS16/RPLP0/IMP3/NOP16/NOL7/RPS11/RPS14/NOL6/PELP1/NVL/RPUSD2/RPL23A/RPS15/RPL14/EXOSC1/RPS9/ABT1/EXOSC10/WDR46/RPS28/RPS21/NOC4L/USP36/RPF1/ERCC2/RPL10/RPS8/C1QBP/RPL5/LAS1L/TMA16/RPS19/MPHOSPH10/RPS17/IMP4/NGRN/RPS23/CUL4A/TRMT112/RPS27/DDX3X/RPS24/NOC2L/RPL35A/TSR2/GTF3A/RPL35/LSG1/HEATR1/RPS3A/RPS12/SART1/MRM1/FTS…
GOBP_ENERGY_DERIVATION_BY_OXIDATION_OF_ORGANIC_COMPOUNDS	GOBP_ENERGY_DERIVATION_BY_OXIDATION_OF_ORGANIC_COMPOUNDS	244	0.325411414531364	1.65605490697983	0.00102564102564103	0.136521136521137	0.133056133056133	3104	tags=39%, list=23%, signal=30%	GPD1/LEP/NDUFA7/PRDM16/PPARGC1A/PTH/NDP/IREB2/PDHB/NDUFA13/PHKG2/NNT/COX6A1/SDHB/DYRK2/COX7A1/NDUFS6/UGP2/CHCHD2/MTFR1/NDUFB7/ATG3/COX5B/IRS2/UQCRB/GYG2/NDUFB6/UQCRQ/PPP1R3C/ARL2/ETFB/NDUFB2/IGF1/NDUFA2/ETFA/PPP1R3A/NDUFV2/ACO2/PARK7/PPP1R3D/NDUFC2/NDUFA6/LEPR/RHOA/NDUFB5/NDUFA4/STOML2/COQ10B/GHITM/NDUFB1/SUCLA2/VCP/NDUFA3/SLC25A23/NDUFB8/ATG2A/DGUOK/CBFA2T3/WIPI1/GABARAPL1/PPP1R2/NDUFB4/COX7A2/N…
GOBP_REGULATION_OF_SODIUM_ION_TRANSPORT	GOBP_REGULATION_OF_SODIUM_ION_TRANSPORT	61	-0.497539	-1.74645	0.00106752068321324	0.138356299074347	0.134844717879567	3855	tags=49%, list=29%, signal=35%	AHCYL1/PRKCE/SERPINE2/FXYD7/TESC/NEDD4L/DMPK/FGF12/FXYD2/P2RX4/CAV3/PTPN3/CNTN1/HECW1/ATP1B2/SCN2B/SPTBN4/ANK3/CHP2/BPIFA1/NOS1/SCN5A/P2RX7/NKAIN1/SCN3B/ATP1B1/FGF14/NOS3/PRSS8/SLC9A1
GOBP_RESPONSE_TO_FATTY_ACID	GOBP_RESPONSE_TO_FATTY_ACID	50	0.445832358073888	1.76342305045886	0.00112824370063934	0.141682881412671	0.138086869194075	1082	tags=26%, list=8%, signal=24%	ADIPOQ/FFAR2/AKR1C2/AKR1C3/PCSK1/AKR1C1/ACSL1/CD36/PTGS2/FFAR3/LPL/ID3/TLR2
GOBP_DETOXIFICATION	GOBP_DETOXIFICATION	117	0.359019954082893	1.65468435862435	0.00115406809001731	0.141682881412671	0.138086869194075	1701	tags=26%, list=13%, signal=23%	SLC47A1/SLC22A3/MT1F/MT1HL1/GSTZ1/MT1H/MT1X/HP/HBD/MT2A/CD36/PTGS2/NNT/MT1E/SLC39A8/MT1G/PRDX2/TXNRD2/MT1M/S100A9/HBB/UBIAD1/ALB/DHFR/LANCL1/GPX1/GSTO1/SOD3/CP/PARK7/RDH11
GOBP_MITOCHONDRIAL_RESPIRATORY_CHAIN_COMPLEX_ASSEMBLY	GOBP_MITOCHONDRIAL_RESPIRATORY_CHAIN_COMPLEX_ASSEMBLY	58	0.427627857990388	1.7536786337611	0.00119664938173115	0.141682881412671	0.138086869194075	3018	tags=43%, list=23%, signal=33%	NDUFA13/NDUFAF7/COX17/CHCHD7/NDUFB7/COA3/NDUFB6/NDUFB2/NDUFA2/NDUFC2/NDUFA6/NDUFB5/NDUFB1/NDUFA3/NDUFB8/COA4/NDUFB4/NDUFA10/NDUFA1/NDUFAF1/NDUFAB1/SURF1/OXA1L/NDUFAF3/TACO1
GOBP_DEVELOPMENTAL_MATURATION	GOBP_DEVELOPMENTAL_MATURATION	263	-0.351683	-1.4839	0.00120826010544815	0.141682881412671	0.138086869194075	3647	tags=40%, list=28%, signal=29%	TRIP13/EREG/DDIT3/CX3CL1/CABYR/G6PD/BCL11A/LYL1/SIRT2/INSL3/PICK1/CEND1/FGFR3/SOX18/ASCL1/TDRKH/TRPC4AP/SIX3/ZBTB16/GATA3/NF1/ATP6V1C1/CNTNAP2/PTBP3/ZBTB7A/CNTNAP1/FGFR1/DMC1/CCR6/CDC25B/DCHS1/REC8/B4GALT5/PAX2/VEGFA/ATP6V1D/HOXA5/C1QL1/KCNQ3/KCNB1/SLC22A14/FERMT1/BNC1/HDAC6/CCL21/AGO2/RFX3/ATP6V1G2/LHX6/RYR1/ANAPC2/FEV/FOXA1/RBPJ/CLSTN1/RUNX2/ADAM7/IHH/NPR2/EXT1/SPTBN4/GDF11/KDR/RND1/PRKACA/TDRD…
GOBP_INTRACELLULAR_ZINC_ION_HOMEOSTASIS	GOBP_INTRACELLULAR_ZINC_ION_HOMEOSTASIS	27	0.552149430556749	1.89409356104312	0.00127591706539075	0.14613701272208	0.142427951485479	1178	tags=44%, list=9%, signal=41%	MT1F/MT1HL1/MT1H/MT1X/MT2A/MT1E/SLC39A8/SLC39A14/MT1G/MT1M/S100A9/S100A8
GOBP_NERVOUS_SYSTEM_PROCESS	GOBP_NERVOUS_SYSTEM_PROCESS	847	-0.291154	-1.30326	0.00141185962081484	0.158032014375298	0.154021049543438	3404	tags=31%, list=26%, signal=25%	OR7C2/OR3A3/CHRNA9/MGLL/IAPP/TAS2R16/GTF2A1L/OPA3/AIPL1/DMPK/GPR88/ASCL1/HOXD1/ADRA2A/LPIN1/HOXA1/EPHB2/SIX3/NF1/CNTNAP2/BBS4/FGF12/GSK3A/EGFR/MAPK8IP2/CNTNAP1/FBXO11/OR7E24/OTOF/FZD2/ADAM2/ADORA1/MAGT1/VLDLR/PTN/SLC11A2/TNFRSF1B/TRPA1/GRIN2B/KCNMB2/C5AR1/ALOXE3/FGFR1/FKRP/P2RX4/CDC14A/CHRNA1/RGS14/DVL1/CAV3/BEST2/CRYGB/YTHDF1/GUCY2D/GRAP/ZMYND8/OR10H1/SLC4A10/GAA/CHRNA10/CA6/TAS2R1/KCNMB4/PAX2/Z…
GOBP_CELL_PROJECTION_MORPHOGENESIS	GOBP_CELL_PROJECTION_MORPHOGENESIS	528	-0.313521	-1.37914	0.00144553433144037	0.158205701829863	0.154190328686973	3429	tags=33%, list=26%, signal=25%	ARHGEF28/SEMA5A/VASP/CDH11/NEDD4L/SEMA3F/FGFR2/DCLK1/PARD6B/CTTN/ZNF335/MAP2/ABI2/EPHB2/GATA3/CNTNAP2/ECE1/STMN1/EGFR/MAPK8IP2/CNTNAP1/BMP7/VLDLR/FLOT1/PTN/BDNF/SLC11A2/PLAA/SEMA6D/UGT8/CCKAR/ZDHHC17/SEMA6A/NFIB/CTNND2/DVL1/CNTN1/DNM2/YTHDF1/FZD3/BMPR1B/HECW1/DIP2A/LYPLA2/PRKCQ/CORO1B/SZT2/ADAM17/B4GALT5/PAX2/EFNB2/VEGFA/CXCR4/FLRT3/MT3/RPS6KA5/LHX2/WASL/SKIL/ADCY10/GORASP1/HDAC6/SEMA4A/SRC/NTNG1…
GOBP_TRANSLATIONAL_INITIATION	GOBP_TRANSLATIONAL_INITIATION	99	0.371589609095483	1.66949648830123	0.0015527950310559	0.166250337564137	0.162030785849311	2668	tags=31%, list=20%, signal=25%	EIF2S3/HABP4/EIF3G/BANK1/RPS5/RPL13A/DNAJC3/EIF3H/RPS3/DAZL/DENR/LARP1/EIF3L/RPS17/EIF1/EIF3F/TMED2/RPS6KB2/DDX3X/MTIF2/EIF3M/RPS3A/EIF2S2/EIF3D/PAIP1/EIF4G1/EIF2D/NCBP2/EIF4E2/EIF3J/EIF6
GOBP_REGULATION_OF_CARDIAC_MUSCLE_CONTRACTION_BY_CALCIUM_ION_SIGNALING	GOBP_REGULATION_OF_CARDIAC_MUSCLE_CONTRACTION_BY_CALCIUM_ION_SIGNALING	21	-0.65138	-1.84297	0.00164081145584726	0.171936094043569	0.167572233788656	1515	tags=52%, list=11%, signal=46%	TNNI3/FKBP1B/PRKACA/SLC8A1/NOS1/RYR2/CASQ2/ATP1B1/CACNA1C/HRC/SLC9A1
GOBP_DETECTION_OF_STIMULUS_INVOLVED_IN_SENSORY_PERCEPTION	GOBP_DETECTION_OF_STIMULUS_INVOLVED_IN_SENSORY_PERCEPTION	119	-0.405711	-1.58088	0.00169225190378339	0.172697945157444	0.168314748579844	3773	tags=43%, list=29%, signal=31%	TAS2R9/OR7A10/CST2/AZGP1/SERPINE2/OR7C2/OR3A3/CHRNA9/TAS2R16/OR7E24/ADORA1/TRPA1/OR10H1/CHRNA10/CA6/TAS2R1/CXCR4/OR51E2/OR7A5/TMEM87A/PIEZO2/OR1A2/OR1A1/OR10C1/SCN11A/TAS2R4/OR2S2/HTR2A/OR2B2/PPEF1/OR2F2/ATP8A2/OR2J2/CNGB1/OR1G1/OR12D2/GRM6/OR7C1/RHO/PRPH2/COL11A1/MMP24/OR2B6/TAS2R10/OR5I1/PDZD7/TULP1/OR1D5/CRB1/TAS2R7/OR12D3
GOBP_RIBONUCLEOPROTEIN_COMPLEX_BIOGENESIS	GOBP_RIBONUCLEOPROTEIN_COMPLEX_BIOGENESIS	362	0.347346811872007	1.83572826371406	0.00171821305841924	0.172697945157444	0.168314748579844	2936	tags=36%, list=22%, signal=29%	EIF2S3/PRMT7/GEMIN6/DDX23/EXOSC7/RPL10L/RUVBL1/XAB2/PES1/RUVBL2/UTP3/RRP15/CELF3/EIF3G/RRS1/PAK1IP1/USP39/EBNA1BP2/NOLC1/RRP1/WDR18/RPS5/RPL38/SF3B2/RPS16/TSSC4/RPLP0/IMP3/RPL13A/NOP16/NOL7/RPS11/RPS14/NOL6/PRMT5/SNRPD2/PELP1/NVL/RPUSD2/RPL23A/RPS15/RPL14/HSP90AA1/EXOSC1/EIF3H/RPS9/ABT1/EXOSC10/WDR46/RPS28/RPS21/NOC4L/USP36/RPF1/ERCC2/RPL10/RPS8/C1QBP/RPL5/LAS1L/DENR/TMA16/RPS19/EIF3L/MPHOSPH10/R…
GOBP_RIBOSOMAL_LARGE_SUBUNIT_BIOGENESIS	GOBP_RIBOSOMAL_LARGE_SUBUNIT_BIOGENESIS	54	0.434252135957434	1.75273910284021	0.00194704049844237	0.191783489096573	0.186915887850467	2119	tags=39%, list=16%, signal=33%	RPL10L/PES1/RRP15/RRS1/PAK1IP1/EBNA1BP2/RPLP0/NOP16/NVL/RPL23A/RPL14/RPF1/RPL10/RPL5/LAS1L/TMA16/NOC2L/RPL35A/GTF3A/RPL35/FTSJ3
GOBP_OVARIAN_FOLLICLE_DEVELOPMENT	GOBP_OVARIAN_FOLLICLE_DEVELOPMENT	51	-0.500245	-1.70369	0.00203417412530513	0.196437403277015	0.191451682381659	2913	tags=43%, list=22%, signal=34%	DMC1/BMPR1B/VGF/VEGFA/MMP14/ATM/SRC/BCL2L1/MSH4/FSHB/NPR2/KDR/UBE3A/KITLG/BAX/FOXL2/FOXO3/CGA/LFNG/GNRH1/PTX3/GAS2
GOBP_REGULATION_OF_NEURON_DIFFERENTIATION	GOBP_REGULATION_OF_NEURON_DIFFERENTIATION	154	-0.383327	-1.53827	0.00211391661773341	0.200212295044943	0.195130764713853	1885	tags=22%, list=14%, signal=19%	TIAM1/GLI3/GDF11/CDK5RAP3/ZFHX3/SOX2/REST/NEUROD2/ADRA2B/ZNF536/SOX11/NEUROD1/RAP1GAP/SH3GL3/ECT2/DKK1/FOXO3/MAP3K13/NREP/TLX3/EPO/OLIG2/NGF/CDK5R1/RELN/HOXD3/TRPC5/ZFHX2/SOX3/ZC4H2/FEZF2/CNTF/RET/LIN28A
GOBP_CELL_MORPHOGENESIS_INVOLVED_IN_NEURON_DIFFERENTIATION	GOBP_CELL_MORPHOGENESIS_INVOLVED_IN_NEURON_DIFFERENTIATION	454	-0.312875	-1.36556	0.00229621125143513	0.213374347421095	0.207958754846955	3429	tags=33%, list=26%, signal=25%	ARHGEF28/SEMA5A/VASP/CDH11/NEDD4L/SEMA3F/FGFR2/DCLK1/PARD6B/CTTN/MAP2/ABI2/EPHB2/GATA3/ECE1/STMN1/MAPK8IP2/CNTNAP1/BMP7/VLDLR/FLOT1/PTN/BDNF/SLC11A2/SEMA6D/CCKAR/ZDHHC17/SEMA6A/NFIB/CTNND2/DVL1/CNTN1/DNM2/YTHDF1/FZD3/BMPR1B/HECW1/DIP2A/LYPLA2/PRKCQ/SZT2/ADAM17/B4GALT5/PAX2/EFNB2/VEGFA/FLRT3/MT3/RPS6KA5/LHX2/WASL/SKIL/ADCY10/GORASP1/HDAC6/SEMA4A/NTNG1/GBX1/ANAPC2/CELSR2/OLFM1/PLXNA1/DNM3/NEFH/SARM…
GOBP_CELL_JUNCTION_ORGANIZATION	GOBP_CELL_JUNCTION_ORGANIZATION	602	-0.300783	-1.33094	0.00266338864986683	0.241362411173732	0.235236461651556	3428	tags=33%, list=26%, signal=26%	GABRA4/CLDN15/POF1B/OCLN/CDH11/SEMA3F/PICK1/PARD6B/CTTN/DMPK/GNPAT/CDH20/ABI2/PTPRT/EPHB2/NF1/CNTNAP2/SDC4/CLDN6/PCLO/CAP2/CNTNAP1/MICALL2/DSG2/FLOT1/BDNF/GRIN2B/POLDIP2/C5AR1/UGT8/GPC4/CLDN10/FKRP/CTNND2/CHRNA1/DVL1/ACTN1/CAMKV/COLQ/ZMYND8/COL16A1/DIP2A/MYO1C/NR1H4/CLDN4/LAMA5/EFNB2/VEGFA/FLRT3/EPB41L5/JUP/RPS6KA5/CLASP2/C1QL1/CSK/PLEC/IKBKB/WASL/COL4A1/MMP14/SYNDIG1/GHSR/DSP/SMAD3/FZD1/P2RX2/AR…
GOBP_TRANSLATION	GOBP_TRANSLATION	485	0.325578746661036	1.77449373735075	0.00269541778975741	0.241362411173732	0.235236461651556	2897	tags=36%, list=22%, signal=29%	CDKAL1/EIF2S3/RPL39L/RPL10L/GZMB/NDUFA7/MRPS16/IREB2/HABP4/EIF3G/MRPS28/RNF25/NOLC1/CNBP/RPL13/DAP3/LSM14B/RPS2/BANK1/RPS5/RPL19/GAPDH/RPL4/ANG/RPL38/RPL34/RPS16/RPL41/RPLP0/RPL18A/RPL8/RPL10A/RPL13A/DNAJC3/RPL3/RPL37A/CYFIP1/AARSD1/RPS11/CPEB1/RPS14/GADD45GIP1/PELO/RPS18/RPL23A/RPS15/RPL14/RPL12/RPS29/EIF5A/RPS20/EIF3H/RPS9/CAPRIN1/RPS3/RPS28/RPS21/DHFR/SAYSD1/COA3/RPLP1/RPL39/RPL10/DAP/PKM/RPS8…
GOBP_CHAPERONE_MEDIATED_PROTEIN_FOLDING	GOBP_CHAPERONE_MEDIATED_PROTEIN_FOLDING	62	0.399545789856063	1.6650580142579	0.00282030620467365	0.244619205298013	0.23841059602649	2585	tags=40%, list=20%, signal=33%	CCT7/HSPB6/DNAJB6/HSPA13/HSPA14/CLU/PPIB/PFDN2/HSPA1A/FKBP5/UMOD/PDCL3/CD74/CCT6A/BAG1/FKBP11/HSPA9/CCT3/SDF2/HSPA5/PDCD5/PTGES3/HSPE1/CSNK2A1/PDIA4
GOBP_DENDRITE_DEVELOPMENT	GOBP_DENDRITE_DEVELOPMENT	190	-0.365742	-1.49772	0.00285518501598904	0.244619205298013	0.23841059602649	3723	tags=39%, list=28%, signal=28%	OBSL1/CDKL5/CARM1/ARHGAP44/CAMK2A/CAMK1/CDC42/NEUROG3/BCL11A/NEDD4L/DCLK1/MAP2/ABI2/EPHB2/CD3E/BBS4/MAPK8IP2/BMP7/VLDLR/PTN/SLC11A2/CTNND2/DVL1/ZMYND8/HECW1/DIP2A/ZNF212/WASL/GORASP1/HDAC6/PAK4/ANAPC2/CELSR2/DNM3/SARM1/CRK/TIAM1/STRN/PAK3/UBE3A/SIPA1L1/MAP1S/ASAP1/PICALM/CUX1/FLRT1/DGKG/NFATC4/KLF7/STK11/SHANK1/EZH2/SLITRK5/TAOK2/PRKG1/SRGAP2/ELAVL4/APOE/PREX2/DSCAM/UBA6/SLC12A5/KIF1A/MECP2/EPHB3…
GOBP_PLATELET_DENSE_GRANULE_ORGANIZATION	GOBP_PLATELET_DENSE_GRANULE_ORGANIZATION	17	-0.664291	-1.78064	0.00289545870161536	0.244619205298013	0.23841059602649	1963	tags=41%, list=15%, signal=35%	AP3B1/F2R/HPS5/RAB38/AP1G1/AP1S1/F2RL3
GOBP_FEMALE_SEX_DIFFERENTIATION	GOBP_FEMALE_SEX_DIFFERENTIATION	107	-0.408269	-1.57053	0.00294189752390292	0.244619205298013	0.23841059602649	2913	tags=37%, list=22%, signal=29%	DMC1/AMHR2/SRD5A1/SGPL1/BMPR1B/PLEKHA1/VGF/VEGFA/MMP14/ATM/SRC/BCL2L1/BAK1/MSH4/FSHB/NPR2/KDR/UBE3A/KITLG/TP63/NR2F2/RETN/BAX/PTPRN/FOXL2/CASP2/FST/SLIT2/MERTK/FOXO3/BRCA2/CGA/AFP/INSR/LFNG/GNRH1/PTX3/LRP2/GAS2/NOS3
GOBP_RESPONSE_TO_COPPER_ION	GOBP_RESPONSE_TO_COPPER_ION	30	0.521303342186399	1.83638846125813	0.00298013245033113	0.244619205298013	0.23841059602649	1696	tags=43%, list=13%, signal=38%	MT1F/MT1HL1/MT1H/MT1X/TFRC/MT2A/MT1E/MT1G/MT1M/PRNP/BACE1/SOD3/PARK7
GOBP_CALCIUM_ION_TRANSPORT	GOBP_CALCIUM_ION_TRANSPORT	341	-0.326392	-1.40096	0.00310725383049395	0.250872542871847	0.244505219448704	2418	tags=26%, list=18%, signal=21%	TMBIM6/TRPV5/RGS4/TRPC3/PLCB1/EPPIN/ATP2B1/SPHK2/P2RX2/FKBP1B/TRPC6/CCL21/RYR1/PPP3R1/CSN2/STAC/BAK1/SCN11A/MYLK/F2R/PLCH2/ANXA6/ORAI2/TRIM27/HTR2A/TRPV6/GP1BB/PRKACA/ATP2A1/TRPM2/LILRA2/AKAP6/GRIN2A/STC2/STC1/CACNB2/BAX/EDNRA/NPPA/SLC8A1/MCOLN3/GCK/CNGB1/NOS1/RCVRN/GPR35/EGF/GRM6/TRPM6/TRPM3/SPINK1/CHRNA4/EPO/CXCL11/HOMER1/RAMP3/F2/TRPM8/PRKCB/SEMG1/P2RX7/ITPR2/HTT/RYR2/KCNJ8/LCK/CASQ2/CD84/PLCD…
GOBP_INTERLEUKIN_4_PRODUCTION	GOBP_INTERLEUKIN_4_PRODUCTION	29	-0.577831	-1.75907	0.00316865908108887	0.25170396732843	0.245315541761719	3620	tags=59%, list=27%, signal=43%	DDIT3/SASH3/CD3E/GATA3/IL33/PRKCQ/FCER1G/PRKCZ/CD86/CD83/CD28/SYK/CD40LG/EPX/SCGB1A1/SLC7A5/TNFSF4
GOBP_AXON_DEVELOPMENT	GOBP_AXON_DEVELOPMENT	411	-0.315484	-1.37025	0.00326212774913185	0.255015542293244	0.248543066600522	3429	tags=34%, list=26%, signal=26%	ARHGEF28/SEMA5A/VASP/CDH11/SEMA3F/FGFR2/DCLK1/PARD6B/CTTN/MAP2/EPHB2/GATA3/ECE1/STMN1/CNTNAP1/BMP7/FLOT1/PTN/BDNF/SEMA6D/CCKAR/ZDHHC17/SEMA6A/NFIB/DVL1/CNTN1/DNM2/YTHDF1/MAPK8IP3/FZD3/BMPR1B/LYPLA2/PRKCQ/SZT2/ADAM17/B4GALT5/PAX2/EFNB2/VEGFA/FLRT3/MT3/RPS6KA5/LHX2/SKIL/ADCY10/FKBP1B/HDAC6/SEMA4A/NTNG1/GBX1/ANAPC2/OLFM1/PLXNA1/NEFH/MAPT/APBB1/CDH4/TIAM1/SCN11A/TIAM2/NPR2/GLI3/PLXNA2/METRN/EXT1/GAP4…
