# Supplementary material for: ACADL and ADH1B signify ketone body metabolic reprogramming in osteoarthritic synovium: insights from bioinformatics and animal model studies
Source: Front Med (Lausanne). 2026 Feb 3;13:1700784. doi: 10.3389/fmed.2026.1700784 (PMC12915690; doi:10.3389/fmed.2026.1700784)
Supplement: SUPPLEMENTARY TABLE 8 — The statistical matrix of cross-cell-type correlation analysis of immune cell subtypes. [file Table_8.xlsx]

## Sheet: 04.corplot
	Correlation_Monocytes	Correlation_CD8+ T-cells	Correlation_Macrophages	Correlation_CD4+ naive T-cells	Correlation_B-cells	Correlation_CD8+ Tem	Correlation_Tregs	Correlation_CD4+ Tcm	Correlation_CD4+ Tem	Correlation_Memory B-cells	Correlation_CD8+ Tcm	Correlation_naive B-cells	Correlation_Macrophages M1	Correlation_Macrophages M2	Correlation_Basophils	Correlation_cDC	Correlation_pDC	Correlation_Class-switched memory B-cells	Correlation_Mast cells	Correlation_CD8+ naive T-cells	Correlation_Tgd cells	PValue_Monocytes	PValue_CD8+ T-cells	PValue_Macrophages	PValue_CD4+ naive T-cells	PValue_B-cells	PValue_CD8+ Tem	PValue_Tregs	PValue_CD4+ Tcm	PValue_CD4+ Tem	PValue_Memory B-cells	PValue_CD8+ Tcm	PValue_naive B-cells	PValue_Macrophages M1	PValue_Macrophages M2	PValue_Basophils	PValue_cDC	PValue_pDC	PValue_Class-switched memory B-cells	PValue_Mast cells	PValue_CD8+ naive T-cells	PValue_Tgd cells
Monocytes	1	-0.0907919	0.513095989486446	-0.162977	0.331446271774969	0.143962473309887	-0.500203	-0.280326	0.523543026716727	0.0371028618087372	0.31142148808746	0.457063898603684	0.266690380454018	0.296653146968806	-0.376217	0.864809431713697	0.553927626102234	0.37616780325189	0.513919085230443	-0.600453	0.49929592961731	0	0.548252069401896	1.55628944436047e-05	0.558261577484852	0.000431117850247947	0.00780986574737688	1.0920898616697e-06	0.000807545009136656	2.15383608159347e-05	0.142636203024261	0.00373826186007389	4.00214722342655e-05	0.00167470695174531	0.000203763270381873	0.000338363866504536	2.10964945174568e-13	1.62580872563977e-07	0.000494901139661683	2.56735510194287e-06	1.16006259342025e-06	5.52969998667842e-07
CD8+ T-cells	-0.0907919	1	0.339378569581086	0.531396070201049	0.310346260069816	0.675442189531962	-0.0412618	-0.2151	0.299818521100952	0.35189764347128	0.773219566808999	0.248887612861909	0.380850566957089	0.294103993798175	-0.380337	-0.14013	0.0551934490999015	0.578095882436696	0.271186106329914	-0.265789	0.222325425206232	0.548252069401896	0	0.00874273662211499	0.000612684387027686	0.0092056652690305	7.77697257128532e-06	0.18155032779664	0.0177189137760715	0.0161321303788582	0.0088955868827637	1.19668911697395e-06	0.0198168567872645	0.00120143442501956	0.00616570389495081	0.00103823965727361	0.692848833898396	0.0996923580328324	0.00026317781780808	0.0413893834963877	0.0111721028462159	0.0544890992150503
Macrophages	0.513095989486446	0.339378569581086	1	0.224200824724005	0.791899812763672	0.58401307643999	-0.44777	-0.314275	0.814920062156312	0.503413692407632	0.559703408544398	0.72095339176093	0.751772714586436	0.889730358559243	-0.738483	0.457043593966722	0.77255011188046	0.594758153649038	0.545359701632887	-0.836142	0.755810907944121	1.55628944436047e-05	0.00874273662211499	0	0.259007357162665	4.21082267324163e-11	1.57028093548564e-07	4.39774543032092e-06	0.000238918010138161	2.80141510754193e-13	0.000393172090310582	2.36432905656739e-06	4.96474508824281e-11	3.37768925953644e-11	7.26914523728604e-16	4.55849629559414e-11	0.00011246785975775	8.55535848775166e-12	3.02627058618522e-08	2.79056991933679e-07	1.83302578000846e-17	1.70193960297003e-10
CD4+ naive T-cells	-0.162977	0.531396070201049	0.224200824724005	1	0.344481050631675	0.118748212342043	0.0653704614331912	0.263472283677437	0.30330159266551	0.447001856690827	0.519542884761909	0.23656813075041	0.218269387364754	0.121150037430854	-0.27948	-0.0153873	0.0041874086467958	0.341809782561842	-0.0859291	-0.16827	-0.114303	0.558261577484852	0.000612684387027686	0.259007357162665	0	0.0835493583015351	0.131644596386353	0.959346992225562	0.711231269334236	0.195869652562082	0.00524188298349718	0.0193251815053172	0.169425611572795	0.110180494902429	0.264152032281616	0.0910755100678789	0.739831654638928	0.792041588460934	0.0486239976939677	0.913274138427927	0.310127237572734	0.964245239562356
B-cells	0.331446271774969	0.310346260069816	0.791899812763672	0.344481050631675	1	0.510017836391216	-0.370094	-0.0105421	0.798657900678067	0.715249550714598	0.416423154431419	0.930611108454281	0.707542672885887	0.63114035570893	-0.575464	0.367839295151073	0.661615463141222	0.758575563830644	0.398360880096208	-0.650615	0.565624930718249	0.000431117850247947	0.0092056652690305	4.21082267324163e-11	0.0835493583015351	0	1.72646438991203e-06	2.67642594311339e-05	0.0129442407080926	1.87807442662212e-12	9.71005219562311e-07	4.09847008446442e-05	2.34921071123213e-16	2.83911639931133e-10	2.75033942738077e-09	5.97465734218908e-08	0.000728374981850832	4.3592765073694e-08	1.74585835719046e-09	6.26136057829446e-05	1.78254721497962e-09	6.90227167283316e-07
CD8+ Tem	0.143962473309887	0.675442189531962	0.58401307643999	0.118748212342043	0.510017836391216	1	-0.427426	-0.372934	0.521604038005712	0.430452137258043	0.622578354383494	0.450861367936769	0.649897914131902	0.516012491834161	-0.482895	0.0414109098529113	0.453755388726948	0.668499772481131	0.424752803822635	-0.556901	0.556620003264346	0.00780986574737688	7.77697257128532e-06	1.57028093548564e-07	0.131644596386353	1.72646438991203e-06	0	0.000202525911519841	0.000138121931546113	1.2313127690603e-06	0.0005831125030804	2.7369929784089e-08	4.46791180100901e-06	3.68618884729272e-09	1.71128358005588e-07	4.74288777434758e-07	0.0248554935595068	2.08578798031515e-05	2.17889360876622e-08	2.47529319444063e-05	3.54408876790846e-07	2.46173921217285e-06
Tregs	-0.500203	-0.0412618	-0.44777	0.0653704614331912	-0.370094	-0.427426	1	0.0902437569932674	-0.505324	-0.202869	-0.330736	-0.450276	-0.366325	-0.340503	0.036657158805836	-0.500492	-0.475151	-0.369236	-0.227102	0.531181187851284	-0.557322	1.0920898616697e-06	0.18155032779664	4.39774543032092e-06	0.959346992225562	2.67642594311339e-05	0.000202525911519841	0	0.00988270254953986	1.18447223613351e-06	0.0111419921920739	0.00102604596767749	2.74013044423562e-06	8.87069576905028e-05	4.93985861692907e-05	0.00146798975060363	2.64048612952509e-06	2.88230474109961e-07	3.40770597776871e-05	9.40782776499386e-05	1.367960308246e-06	2.76281477273564e-08
CD4+ Tcm	-0.280326	-0.2151	-0.314275	0.263472283677437	-0.0105421	-0.372934	0.0902437569932674	1	-0.0882919	0.271709903463046	-0.394345	-0.0855276	-0.32887	-0.242748	0.430070504962876	-0.180429	-0.283994	-0.0849732	-0.401221	0.375726019177002	-0.274829	0.000807545009136656	0.0177189137760715	0.000238918010138161	0.711231269334236	0.0129442407080926	0.000138121931546113	0.00988270254953986	0	0.00343346061515047	0.535383650517818	9.39081105696995e-05	0.00610580451039814	0.000614710970071456	0.000327680775151711	6.141856722883e-05	0.0081166047820292	0.000284333153878763	0.00370374007013782	6.3385416050781e-06	9.06877665799441e-05	0.000101048700499439
CD4+ Tem	0.523543026716727	0.299818521100952	0.814920062156312	0.30330159266551	0.798657900678067	0.521604038005712	-0.505324	-0.0882919	1	0.664084944014363	0.409069180137661	0.668441947352755	0.704324262949385	0.604823794557928	-0.511425	0.402644928526615	0.701250071465634	0.57301872312613	0.609583920702618	-0.735478	0.603782599422216	2.15383608159347e-05	0.0161321303788582	2.80141510754193e-13	0.195869652562082	1.87807442662212e-12	1.2313127690603e-06	1.18447223613351e-06	0.00343346061515047	0	2.28944177372137e-05	3.57353180300568e-05	2.21101262907266e-11	5.38839279224356e-10	7.62090169840782e-10	8.71214229038052e-08	0.000134236076604104	3.36268551380332e-10	4.62953665754804e-08	6.53353590439183e-07	2.9834829562046e-12	1.26861995476018e-08
Memory B-cells	0.0371028618087372	0.35189764347128	0.503413692407632	0.447001856690827	0.715249550714598	0.430452137258043	-0.202869	0.271709903463046	0.664084944014363	1	0.131388602898955	0.527582955068606	0.482411242887903	0.361805531805507	-0.242054	0.128835784042906	0.259386881578749	0.606337268151404	0.191020594495062	-0.28672	0.269812815435563	0.142636203024261	0.0088955868827637	0.000393172090310582	0.00524188298349718	9.71005219562311e-07	0.0005831125030804	0.0111419921920739	0.535383650517818	2.28944177372137e-05	0	0.0105548482643044	3.33334173049092e-05	6.78458269215457e-05	0.00065610585243494	0.00209624999953718	0.126203158655621	0.00591430397769154	3.37450286796296e-05	0.0365584808558681	0.00178569731779382	0.0103588594675595
CD8+ Tcm	0.31142148808746	0.773219566808999	0.559703408544398	0.519542884761909	0.416423154431419	0.622578354383494	-0.330736	-0.394345	0.409069180137661	0.131388602898955	1	0.441173472607655	0.50061822743611	0.451252186444216	-0.583324	0.319216104138877	0.365761214175884	0.658473341319549	0.307460165376043	-0.583918	0.464695689821708	0.00373826186007389	1.19668911697395e-06	2.36432905656739e-06	0.0193251815053172	4.09847008446442e-05	2.7369929784089e-08	0.00102604596767749	9.39081105696995e-05	3.57353180300568e-05	0.0105548482643044	0	2.92847243926575e-05	2.24581111551485e-06	5.42941987093001e-06	7.30614543289773e-08	0.00713463985637298	0.000148152123307974	5.07281627725571e-08	0.000240408335452817	8.00603116860645e-07	5.52658575062193e-05
naive B-cells	0.457063898603684	0.248887612861909	0.72095339176093	0.23656813075041	0.930611108454281	0.450861367936769	-0.450276	-0.0855276	0.668441947352755	0.527582955068606	0.441173472607655	1	0.67596433381194	0.548863220541373	-0.520306	0.463695104444154	0.638964625762514	0.712003948161496	0.338654315615695	-0.633907	0.518630804548866	4.00214722342655e-05	0.0198168567872645	4.96474508824281e-11	0.169425611572795	2.34921071123213e-16	4.46791180100901e-06	2.74013044423562e-06	0.00610580451039814	2.21101262907266e-11	3.33334173049092e-05	2.92847243926575e-05	0	1.81564666273173e-09	1.04804385489167e-08	9.89172259210671e-08	7.3678114519961e-05	4.86024397021529e-09	1.91456617250895e-09	3.94580372879176e-05	2.56769344847931e-10	1.3566118480861e-07
Macrophages M1	0.266690380454018	0.380850566957089	0.751772714586436	0.218269387364754	0.707542672885887	0.649897914131902	-0.366325	-0.32887	0.704324262949385	0.482411242887903	0.50061822743611	0.67596433381194	1	0.603259715641477	-0.588003	0.0902959588009404	0.547267106159125	0.439049627833045	0.286893585822718	-0.667507	0.47547541019605	0.00167470695174531	0.00120143442501956	3.37768925953644e-11	0.110180494902429	2.83911639931133e-10	3.68618884729272e-09	8.87069576905028e-05	0.000614710970071456	5.38839279224356e-10	6.78458269215457e-05	2.24581111551485e-06	1.81564666273173e-09	0	3.21440447665249e-10	3.67810862526221e-09	0.0075637281355883	2.43705662523752e-07	2.57592267460035e-07	4.52472290374617e-05	1.00304290605309e-09	1.04025042925783e-06
Macrophages M2	0.296653146968806	0.294103993798175	0.889730358559243	0.121150037430854	0.63114035570893	0.516012491834161	-0.340503	-0.242748	0.604823794557928	0.361805531805507	0.451252186444216	0.548863220541373	0.603259715641477	1	-0.696171	0.257402937061874	0.562667840342966	0.472258429563653	0.443551762044059	-0.69593	0.628739209023292	0.000203763270381873	0.00616570389495081	7.26914523728604e-16	0.264152032281616	2.75033942738077e-09	1.71128358005588e-07	4.93985861692907e-05	0.000327680775151711	7.62090169840782e-10	0.00065610585243494	5.42941987093001e-06	1.04804385489167e-08	3.21440447665249e-10	0	8.62830903628389e-11	0.00103107646321329	4.27422726893124e-09	3.66361635042272e-07	1.58400536608599e-06	5.45582826101426e-12	6.01020508944133e-09
Basophils	-0.376217	-0.380337	-0.738483	-0.27948	-0.575464	-0.482895	0.036657158805836	0.430070504962876	-0.511425	-0.242054	-0.583324	-0.520306	-0.588003	-0.696171	1	-0.309326	-0.555754	-0.506925	-0.354085	0.792983025563878	-0.394431	0.000338363866504536	0.00103823965727361	4.55849629559414e-11	0.0910755100678789	5.97465734218908e-08	4.74288777434758e-07	0.00146798975060363	6.141856722883e-05	8.71214229038052e-08	0.00209624999953718	7.30614543289773e-08	9.89172259210671e-08	3.67810862526221e-09	8.62830903628389e-11	0	0.00143024339597518	2.71997316921063e-07	1.5212508971342e-07	7.32535476059823e-06	6.96863532412677e-11	1.93729195416531e-06
cDC	0.864809431713697	-0.14013	0.457043593966722	-0.0153873	0.367839295151073	0.0414109098529113	-0.500492	-0.180429	0.402644928526615	0.128835784042906	0.319216104138877	0.463695104444154	0.0902959588009404	0.257402937061874	-0.309326	1	0.519310570844733	0.498800347541502	0.321231678619451	-0.502524	0.503661911447347	2.10964945174568e-13	0.692848833898396	0.00011246785975775	0.739831654638928	0.000728374981850832	0.0248554935595068	2.64048612952509e-06	0.0081166047820292	0.000134236076604104	0.126203158655621	0.00713463985637298	7.3678114519961e-05	0.0075637281355883	0.00103107646321329	0.00143024339597518	0	3.21766104247022e-06	0.000485008527242192	0.000141404177810657	1.79720061008141e-05	7.42002859291285e-06
pDC	0.553927626102234	0.0551934490999015	0.77255011188046	0.0041874086467958	0.661615463141222	0.453755388726948	-0.475151	-0.283994	0.701250071465634	0.259386881578749	0.365761214175884	0.638964625762514	0.547267106159125	0.562667840342966	-0.555754	0.519310570844733	1	0.424047493273756	0.505995610191972	-0.768706	0.828366029453728	1.62580872563977e-07	0.0996923580328324	8.55535848775166e-12	0.792041588460934	4.3592765073694e-08	2.08578798031515e-05	2.88230474109961e-07	0.000284333153878763	3.36268551380332e-10	0.00591430397769154	0.000148152123307974	4.86024397021529e-09	2.43705662523752e-07	4.27422726893124e-09	2.71997316921063e-07	3.21766104247022e-06	0	4.8742458524901e-06	1.11344863988155e-07	7.69676963806551e-13	6.14474484502134e-14
Class-switched memory B-cells	0.37616780325189	0.578095882436696	0.594758153649038	0.341809782561842	0.758575563830644	0.668499772481131	-0.369236	-0.0849732	0.57301872312613	0.606337268151404	0.658473341319549	0.712003948161496	0.439049627833045	0.472258429563653	-0.506925	0.498800347541502	0.424047493273756	1	0.414418029527545	-0.521459	0.54899230218101	0.000494901139661683	0.00026317781780808	3.02627058618522e-08	0.0486239976939677	1.74585835719046e-09	2.17889360876622e-08	3.40770597776871e-05	0.00370374007013782	4.62953665754804e-08	3.37450286796296e-05	5.07281627725571e-08	1.91456617250895e-09	2.57592267460035e-07	3.66361635042272e-07	1.5212508971342e-07	0.000485008527242192	4.8742458524901e-06	0	4.84511314192696e-05	3.83448935097476e-08	1.95951714267655e-06
Mast cells	0.513919085230443	0.271186106329914	0.545359701632887	-0.0859291	0.398360880096208	0.424752803822635	-0.227102	-0.401221	0.609583920702618	0.191020594495062	0.307460165376043	0.338654315615695	0.286893585822718	0.443551762044059	-0.354085	0.321231678619451	0.505995610191972	0.414418029527545	1	-0.532045	0.539255179278036	2.56735510194287e-06	0.0413893834963877	2.79056991933679e-07	0.913274138427927	6.26136057829446e-05	2.47529319444063e-05	9.40782776499386e-05	6.3385416050781e-06	6.53353590439183e-07	0.0365584808558681	0.000240408335452817	3.94580372879176e-05	4.52472290374617e-05	1.58400536608599e-06	7.32535476059823e-06	0.000141404177810657	1.11344863988155e-07	4.84511314192696e-05	0	6.36272027821573e-08	3.4753125797014e-08
CD8+ naive T-cells	-0.600453	-0.265789	-0.836142	-0.16827	-0.650615	-0.556901	0.531181187851284	0.375726019177002	-0.735478	-0.28672	-0.583918	-0.633907	-0.667507	-0.69593	0.792983025563878	-0.502524	-0.768706	-0.521459	-0.532045	1	-0.64083	1.16006259342025e-06	0.0111721028462159	1.83302578000846e-17	0.310127237572734	1.78254721497962e-09	3.54408876790846e-07	1.367960308246e-06	9.06877665799441e-05	2.9834829562046e-12	0.00178569731779382	8.00603116860645e-07	2.56769344847931e-10	1.00304290605309e-09	5.45582826101426e-12	6.96863532412677e-11	1.79720061008141e-05	7.69676963806551e-13	3.83448935097476e-08	6.36272027821573e-08	0	5.88204247564901e-11
Tgd cells	0.49929592961731	0.222325425206232	0.755810907944121	-0.114303	0.565624930718249	0.556620003264346	-0.557322	-0.274829	0.603782599422216	0.269812815435563	0.464695689821708	0.518630804548866	0.47547541019605	0.628739209023292	-0.394431	0.503661911447347	0.828366029453728	0.54899230218101	0.539255179278036	-0.64083	1	5.52969998667842e-07	0.0544890992150503	1.70193960297003e-10	0.964245239562356	6.90227167283316e-07	2.46173921217285e-06	2.76281477273564e-08	0.000101048700499439	1.26861995476018e-08	0.0103588594675595	5.52658575062193e-05	1.3566118480861e-07	1.04025042925783e-06	6.01020508944133e-09	1.93729195416531e-06	7.42002859291285e-06	6.14474484502134e-14	1.95951714267655e-06	3.4753125797014e-08	5.88204247564901e-11	0
