# Supplementary material for: ACADL and ADH1B signify ketone body metabolic reprogramming in osteoarthritic synovium: insights from bioinformatics and animal model studies
Source: Front Med (Lausanne). 2026 Feb 3;13:1700784. doi: 10.3389/fmed.2026.1700784 (PMC12915690; doi:10.3389/fmed.2026.1700784)
Supplement: SUPPLEMENTARY TABLE 9 — The statistical matrix demonstrating the correlation analysis between ACADL/ADH1B and immune cell subtypes. [file Table_9.xlsx]

## Sheet: 06.diff_immune_cells_and_genes_
	Correlation_Monocytes	Correlation_CD8+ T-cells	Correlation_Macrophages	Correlation_CD4+ naive T-cells	Correlation_B-cells	Correlation_CD8+ Tem	Correlation_Tregs	Correlation_CD4+ Tcm	Correlation_CD4+ Tem	Correlation_Memory B-cells	Correlation_CD8+ Tcm	Correlation_naive B-cells	Correlation_Macrophages M1	Correlation_Macrophages M2	Correlation_Basophils	Correlation_cDC	Correlation_pDC	Correlation_Class-switched memory B-cells	Correlation_Mast cells	Correlation_CD8+ naive T-cells	Correlation_Tgd cells	Correlation_ACADL	Correlation_ADH1B	PValue_Monocytes	PValue_CD8+ T-cells	PValue_Macrophages	PValue_CD4+ naive T-cells	PValue_B-cells	PValue_CD8+ Tem	PValue_Tregs	PValue_CD4+ Tcm	PValue_CD4+ Tem	PValue_Memory B-cells	PValue_CD8+ Tcm	PValue_naive B-cells	PValue_Macrophages M1	PValue_Macrophages M2	PValue_Basophils	PValue_cDC	PValue_pDC	PValue_Class-switched memory B-cells	PValue_Mast cells	PValue_CD8+ naive T-cells	PValue_Tgd cells	PValue_ACADL	PValue_ADH1B
Monocytes	1	-0.0907919	0.513095989486446	-0.162977	0.331446271774969	0.143962473309887	-0.500203	-0.280326	0.523543026716727	0.0371028618087372	0.31142148808746	0.457063898603684	0.266690380454018	0.296653146968806	-0.376217	0.864809431713697	0.553927626102234	0.37616780325189	0.513919085230443	-0.600453	0.49929592961731	-0.344746	-0.364273	0	0.162181997579734	1.41880341680479e-06	0.596984839790569	4.50425500956153e-05	0.0010363615086657	7.54893393103849e-08	0.000399246265225755	2.56621751286119e-06	0.0223333095544664	0.000418208345639341	3.86410771979057e-06	0.000177115368871424	1.78238889490451e-05	3.15065449233667e-05	3.89067275036454e-15	7.48751901353288e-09	4.83050036398744e-05	1.93387600911605e-07	6.73873661209444e-08	2.73502452271856e-08	6.99902515288227e-05	0.000108038659456821
CD8+ T-cells	-0.0907919	1	0.339378569581086	0.531396070201049	0.310346260069816	0.675442189531962	-0.0412618	-0.2151	0.299818521100952	0.35189764347128	0.773219566808999	0.248887612861909	0.380850566957089	0.294103993798175	-0.380337	-0.14013	0.0551934490999015	0.578095882436696	0.271186106329914	-0.265789	0.222325425206232	-0.407598	-0.469927	0.162181997579734	0	0.00036068778126039	1.51486729749781e-05	0.000329737711433515	1.88634393428978e-07	0.0213550305798871	0.0117620426204004	0.000622714322915249	0.000278397103505181	1.45289486784397e-08	0.000905571805500256	3.41834720019509e-05	0.000291006057098048	5.30745105604015e-05	0.222572931976217	0.0119940719254934	6.04200151994635e-06	0.0069692881775477	0.000727284126384454	0.00595191471964371	2.55500518886773e-05	2.06783138737588e-05
Macrophages	0.513095989486446	0.339378569581086	1	0.224200824724005	0.791899812763672	0.584013076439989	-0.44777	-0.314275	0.814920062156312	0.503413692407632	0.559703408544398	0.720953391760929	0.751772714586436	0.889730358559243	-0.738483	0.457043593966722	0.77255011188046	0.594758153649038	0.545359701632887	-0.836142	0.755810907944121	-0.764648	-0.771294	1.41880341680479e-06	0.00036068778126039	0	0.0164848189554337	8.4287427482149e-14	2.10936231527408e-09	6.91786933411716e-08	0.000364757161048542	4.23892332144427e-16	4.29695964003667e-06	2.09867975498512e-08	9.96098045976707e-14	6.73132012274685e-14	1.42762366819784e-18	9.90128802181654e-13	1.09467247350572e-05	1.99251335558494e-13	1.38776796710428e-10	3.46504630985866e-08	6.79859098482938e-19	4.23004666155618e-12	1.00053546048438e-13	4.23909786588195e-12
CD4+ naive T-cells	-0.162977	0.531396070201049	0.224200824724005	1	0.344481050631676	0.118748212342043	0.0653704614331912	0.263472283677437	0.30330159266551	0.447001856690827	0.519542884761909	0.23656813075041	0.218269387364754	0.121150037430854	-0.27948	-0.0153873	0.0041874086467958	0.341809782561842	-0.0859291	-0.16827	-0.114303	-0.411835	-0.610614	0.596984839790569	1.51486729749781e-05	0.0164848189554337	0	0.00285828623082079	0.011163571925364	0.175931144309871	0.925377480546709	0.00857130653822475	7.32756371031886e-05	0.000591360158872212	0.00838546810050339	0.00497067794110455	0.0216472341865795	0.00792261596940972	0.453123209290679	0.150280170265986	0.00174489248502801	0.376866472484378	0.0337541900878254	0.216438455572554	0.00115209890399869	0.000132783031276615
B-cells	0.331446271774969	0.310346260069816	0.791899812763672	0.344481050631676	1	0.510017836391216	-0.370094	-0.0105421	0.798657900678067	0.715249550714598	0.416423154431419	0.930611108454281	0.707542672885887	0.63114035570893	-0.575464	0.367839295151073	0.661615463141222	0.758575563830644	0.398360880096208	-0.650615	0.565624930718249	-0.666209	-0.714807	4.50425500956153e-05	0.000329737711433515	8.4287427482149e-14	0.00285828623082079	0	3.08757459701098e-08	5.03053630872434e-07	0.0110757518714913	1.57719544081582e-15	3.20282284308423e-09	4.31892917228308e-07	1.22347470143089e-19	6.17216004825683e-13	1.72256600757842e-11	1.63097052331156e-09	7.78992825195804e-05	1.19380005477531e-09	4.90586924439917e-12	7.40138771395718e-06	2.78273578307789e-11	2.16958015861962e-08	1.3088556519345e-13	3.34299654991217e-13
CD8+ Tem	0.143962473309887	0.675442189531962	0.584013076439989	0.118748212342043	0.510017836391216	1	-0.427426	-0.372934	0.521604038005712	0.430452137258043	0.622578354383494	0.450861367936769	0.649897914131902	0.516012491834161	-0.482895	0.0414109098529113	0.453755388726948	0.668499772481131	0.424752803822634	-0.556901	0.556620003264346	-0.581774	-0.425039	0.0010363615086657	1.88634393428978e-07	2.10936231527408e-09	0.011163571925364	3.08757459701098e-08	0	6.49164579984265e-06	0.00013418539616351	2.13198297863335e-08	1.58238670023165e-05	4.44070313754264e-10	8.19522802892233e-08	3.86616715685198e-11	2.31835821698229e-09	1.21404804460355e-08	0.00415635457290405	7.35652574528303e-07	3.13662015744178e-10	1.71638660973935e-06	6.20992711173347e-09	7.10966296239214e-08	5.36553840274532e-10	4.27790272355255e-08
Tregs	-0.500203	-0.0412618	-0.44777	0.0653704614331912	-0.370094	-0.427426	1	0.0902437569932674	-0.505324	-0.202869	-0.330736	-0.450276	-0.366325	-0.340503	0.036657158805836	-0.500492	-0.475151	-0.369236	-0.227102	0.531181187851284	-0.557322	0.593992518693529	0.462654119650767	7.54893393103849e-08	0.0213550305798871	6.91786933411716e-08	0.175931144309871	5.03053630872434e-07	6.49164579984265e-06	0	0.00646437138796122	1.74034268013667e-08	0.000396546064312691	3.60823139939183e-05	4.24975884674857e-08	1.81763786836021e-06	1.17577447043402e-06	8.69297659117349e-05	2.42104014981646e-07	6.41608882587881e-09	7.22655056942337e-07	7.32982648438149e-06	2.63564673858163e-08	5.23915612197821e-10	7.19972856494437e-08	9.23507738851341e-07
CD4+ Tcm	-0.280326	-0.2151	-0.314275	0.263472283677437	-0.0105421	-0.372934	0.0902437569932674	1	-0.0882919	0.271709903463046	-0.394345	-0.0855276	-0.32887	-0.242748	0.430070504962876	-0.180429	-0.283994	-0.0849732	-0.401221	0.375726019177002	-0.274829	0.176321548504916	0.0950802552460746	0.000399246265225755	0.0117620426204004	0.000364757161048542	0.925377480546709	0.0110757518714913	0.00013418539616351	0.00646437138796122	0	0.00385480605284494	0.336800621876198	0.000170388830716294	0.00544338694031208	0.00081591677394253	0.000350549343856527	5.47049408852604e-05	0.00450500976267992	0.000211317752163051	0.00343422037100537	3.30844033098605e-06	9.03511940111453e-05	7.77977600295375e-05	0.00416076164307641	0.0103258860469339
CD4+ Tem	0.523543026716727	0.299818521100952	0.814920062156312	0.30330159266551	0.798657900678067	0.521604038005712	-0.505324	-0.0882919	1	0.664084944014363	0.409069180137661	0.668441947352755	0.704324262949385	0.604823794557928	-0.511425	0.402644928526615	0.701250071465634	0.57301872312613	0.609583920702618	-0.735478	0.603782599422216	-0.739638	-0.751013	2.56621751286119e-06	0.000622714322915249	4.23892332144427e-16	0.00857130653822475	1.57719544081582e-15	2.13198297863335e-08	1.74034268013667e-08	0.00385480605284494	0	1.03798696582318e-07	3.6384480703894e-07	3.36759466444023e-14	1.16846965273287e-12	4.92332575157289e-12	2.67229853667078e-09	1.53831269209405e-05	1.6218558901572e-11	1.85448488007517e-10	1.25779044379615e-07	1.0203658506618e-13	5.21047484178243e-10	6.21886145426723e-15	1.36120409264083e-12
Memory B-cells	0.0371028618087372	0.35189764347128	0.503413692407632	0.447001856690827	0.715249550714598	0.430452137258043	-0.202869	0.271709903463046	0.664084944014363	1	0.131388602898955	0.527582955068606	0.482411242887903	0.361805531805507	-0.242054	0.128835784042906	0.259386881578749	0.606337268151404	0.191020594495062	-0.28672	0.269812815435563	-0.502766	-0.535892	0.0223333095544664	0.000278397103505181	4.29695964003667e-06	7.32756371031886e-05	3.20282284308423e-09	1.58238670023165e-05	0.000396546064312691	0.336800621876198	1.03798696582318e-07	0	0.000230745304992072	2.2266806840814e-07	5.1744213327895e-07	1.20254900025069e-05	9.04138583035363e-05	0.0193793596960927	0.000284525389893972	2.62099641779306e-07	0.00493011613156379	5.65156698286662e-05	0.000579920090761812	6.24152494155824e-08	5.169461379913e-08
CD8+ Tcm	0.31142148808746	0.773219566808999	0.559703408544398	0.519542884761909	0.416423154431419	0.622578354383494	-0.330736	-0.394345	0.409069180137661	0.131388602898955	1	0.441173472607655	0.500618227436109	0.451252186444216	-0.583324	0.319216104138877	0.365761214175884	0.658473341319549	0.307460165376043	-0.583918	0.464695689821708	-0.552002	-0.678095	0.000418208345639341	1.45289486784397e-08	2.09867975498512e-08	0.000591360158872212	4.31892917228308e-07	4.44070313754264e-10	3.60823139939183e-05	0.000170388830716294	3.6384480703894e-07	0.000230745304992072	0	3.27148052374465e-07	1.99565523502553e-08	7.26468320391695e-08	1.36427724865539e-09	0.000829201332391182	5.26950293299676e-06	2.65272027503954e-10	2.63340234514623e-05	1.30116650104609e-08	1.96119773484462e-06	3.81181369692502e-09	8.80996762288308e-10
naive B-cells	0.457063898603684	0.248887612861909	0.720953391760929	0.23656813075041	0.930611108454281	0.450861367936769	-0.450276	-0.0855276	0.668441947352755	0.527582955068606	0.441173472607655	1	0.67596433381194	0.548863220541373	-0.520306	0.463695104444154	0.638964625762514	0.712003948161496	0.338654315615695	-0.633907	0.518630804548867	-0.622616	-0.663737	3.86410771979057e-06	0.000905571805500256	9.96098045976707e-14	0.00838546810050339	1.22347470143089e-19	8.19522802892233e-08	4.24975884674857e-08	0.00544338694031208	3.36759466444023e-14	2.2266806840814e-07	3.27148052374465e-07	0	5.21022524590804e-12	6.46627341289224e-11	2.20960100197013e-09	7.31323538718249e-06	1.06785641839522e-10	5.73470204895256e-12	4.24078279679168e-06	2.94921285609854e-12	3.56397941471755e-09	1.22209645217917e-12	2.55374991224663e-12
Macrophages M1	0.266690380454018	0.380850566957089	0.751772714586436	0.218269387364754	0.707542672885887	0.649897914131902	-0.366325	-0.32887	0.704324262949385	0.482411242887903	0.500618227436109	0.67596433381194	1	0.603259715641477	-0.588003	0.0902959588009404	0.547267106159125	0.439049627833045	0.286893585822718	-0.667507	0.47547541019605	-0.737628	-0.681535	0.000177115368871424	3.41834720019509e-05	6.73132012274685e-14	0.00497067794110455	6.17216004825683e-13	3.86616715685198e-11	1.81763786836021e-06	0.00081591677394253	1.16846965273287e-12	5.1744213327895e-07	1.99565523502553e-08	5.21022524590804e-12	0	1.49670604944375e-12	8.99501358852018e-11	0.000933031708141431	5.73077191866297e-09	1.5010364141623e-09	4.42592194725443e-06	1.14791602021152e-11	2.88669122515472e-08	3.86786785837881e-15	4.34130966236194e-12
Macrophages M2	0.296653146968806	0.294103993798175	0.889730358559243	0.121150037430854	0.63114035570893	0.516012491834161	-0.340503	-0.242748	0.604823794557928	0.361805531805507	0.451252186444216	0.548863220541373	0.603259715641477	1	-0.696171	0.257402937061874	0.562667840342966	0.472258429563652	0.443551762044059	-0.69593	0.628739209023292	-0.603071	-0.597403	1.78238889490451e-05	0.000291006057098048	1.42762366819784e-18	0.0216472341865795	1.72256600757842e-11	2.31835821698229e-09	1.17577447043402e-06	0.000350549343856527	4.92332575157289e-12	1.20254900025069e-05	7.26468320391695e-08	6.46627341289224e-11	1.49670604944375e-12	0	9.7190955783974e-13	0.000106989531988162	5.78173407406482e-11	3.31717612824939e-09	1.25615607290303e-07	2.6758457682796e-14	9.4255311449357e-11	1.54022769760626e-11	3.53755348222896e-10
Basophils	-0.376217	-0.380337	-0.738483	-0.27948	-0.575464	-0.482895	0.036657158805836	0.430070504962876	-0.511425	-0.242054	-0.583324	-0.520306	-0.588003	-0.696171	1	-0.309326	-0.555754	-0.506925	-0.354085	0.792983025563878	-0.394431	0.481638592652873	0.558834309359987	3.15065449233667e-05	5.30745105604015e-05	9.90128802181654e-13	0.00792261596940972	1.63097052331156e-09	1.21404804460355e-08	8.69297659117349e-05	5.47049408852604e-05	2.67229853667078e-09	9.04138583035363e-05	1.36427724865539e-09	2.20960100197013e-09	8.99501358852018e-11	9.7190955783974e-13	0	0.00015813846964885	5.94269935817418e-09	3.13756045801517e-09	5.65225447045242e-07	6.08856705097786e-13	5.67756080899608e-08	3.29053797370759e-09	1.71862564920761e-09
cDC	0.864809431713697	-0.14013	0.457043593966722	-0.0153873	0.367839295151073	0.0414109098529113	-0.500492	-0.180429	0.402644928526615	0.128835784042906	0.319216104138877	0.463695104444154	0.0902959588009404	0.257402937061874	-0.309326	1	0.519310570844733	0.498800347541503	0.321231678619451	-0.502524	0.503661911447347	-0.240261	-0.399699	3.89067275036454e-15	0.222572931976217	1.09467247350572e-05	0.453123209290679	7.78992825195804e-05	0.00415635457290405	2.42104014981646e-07	0.00450500976267992	1.53831269209405e-05	0.0193793596960927	0.000829201332391182	7.31323538718249e-06	0.000933031708141431	0.000106989531988162	0.00015813846964885	0	1.97495789917824e-07	4.71818706259742e-05	1.94934329236855e-05	1.35940826039345e-06	5.01678656493387e-07	0.000236769025961789	0.000142106562354908
pDC	0.553927626102234	0.0551934490999015	0.77255011188046	0.0041874086467958	0.661615463141222	0.453755388726948	-0.475151	-0.283994	0.701250071465634	0.259386881578749	0.365761214175884	0.638964625762514	0.547267106159125	0.562667840342966	-0.555754	0.519310570844733	1	0.424047493273756	0.505995610191972	-0.768706	0.828366029453728	-0.481993	-0.525335	7.48751901353288e-09	0.0119940719254934	1.99251335558494e-13	0.150280170265986	1.19380005477531e-09	7.35652574528303e-07	6.41608882587881e-09	0.000211317752163051	1.6218558901572e-11	0.000284525389893972	5.26950293299676e-06	1.06785641839522e-10	5.73077191866297e-09	5.78173407406482e-11	5.94269935817418e-09	1.97495789917824e-07	0	1.24440347779754e-07	6.52306651387932e-09	4.22536338467518e-15	2.67336420091945e-16	1.41931288447706e-08	7.88505823685958e-08
Class-switched memory B-cells	0.37616780325189	0.578095882436696	0.594758153649038	0.341809782561842	0.758575563830644	0.668499772481131	-0.369236	-0.0849732	0.57301872312613	0.606337268151404	0.658473341319549	0.712003948161496	0.439049627833045	0.472258429563652	-0.506925	0.498800347541503	0.424047493273756	1	0.414418029527545	-0.521459	0.54899230218101	-0.482476	-0.559801	4.83050036398744e-05	6.04200151994635e-06	1.38776796710428e-10	0.00174489248502801	4.90586924439917e-12	3.13662015744178e-10	7.22655056942337e-07	0.00343422037100537	1.85448488007517e-10	2.62099641779306e-07	2.65272027503954e-10	5.73470204895256e-12	1.5010364141623e-09	3.31717612824939e-09	3.13756045801517e-09	4.71818706259742e-05	1.24440347779754e-07	0	5.16144017976817e-06	4.8374920218873e-10	5.35862001242767e-08	5.35931143686503e-11	2.75255085483361e-11
Mast cells	0.513919085230443	0.271186106329914	0.545359701632887	-0.0859291	0.398360880096208	0.424752803822634	-0.227102	-0.401221	0.609583920702618	0.191020594495062	0.307460165376043	0.338654315615695	0.286893585822718	0.443551762044059	-0.354085	0.321231678619451	0.505995610191972	0.414418029527545	1	-0.532045	0.539255179278036	-0.336796	-0.16473	1.93387600911605e-07	0.0069692881775477	3.46504630985866e-08	0.376866472484378	7.40138771395718e-06	1.71638660973935e-06	7.32982648438149e-06	3.30844033098605e-06	1.25779044379615e-07	0.00493011613156379	2.63340234514623e-05	4.24078279679168e-06	4.42592194725443e-06	1.25615607290303e-07	5.65225447045242e-07	1.94934329236855e-05	6.52306651387932e-09	5.16144017976817e-06	0	3.84183412963696e-09	1.74253243082695e-09	5.72913431719899e-06	6.62027933190041e-05
CD8+ naive T-cells	-0.600453	-0.265789	-0.836142	-0.16827	-0.650615	-0.556901	0.531181187851284	0.375726019177002	-0.735478	-0.28672	-0.583918	-0.633907	-0.667507	-0.69593	0.792983025563878	-0.502524	-0.768706	-0.521459	-0.532045	1	-0.64083	0.653094268400809	0.644579978596466	6.73873661209444e-08	0.000727284126384454	6.79859098482938e-19	0.0337541900878254	2.78273578307789e-11	6.20992711173347e-09	2.63564673858163e-08	9.03511940111453e-05	1.0203658506618e-13	5.65156698286662e-05	1.30116650104609e-08	2.94921285609854e-12	1.14791602021152e-11	2.6758457682796e-14	6.08856705097786e-13	1.35940826039345e-06	4.22536338467518e-15	4.8374920218873e-10	3.84183412963696e-09	0	5.25376026927005e-13	1.99367184639898e-11	2.16301850015197e-10
Tgd cells	0.49929592961731	0.222325425206232	0.755810907944121	-0.114303	0.565624930718249	0.556620003264346	-0.557322	-0.274829	0.603782599422216	0.269812815435563	0.464695689821708	0.518630804548867	0.47547541019605	0.628739209023292	-0.394431	0.503661911447347	0.828366029453728	0.54899230218101	0.539255179278036	-0.64083	1	-0.429277	-0.437674	2.73502452271856e-08	0.00595191471964371	4.23004666155618e-12	0.216438455572554	2.16958015861962e-08	7.10966296239214e-08	5.23915612197821e-10	7.77977600295375e-05	5.21047484178243e-10	0.000579920090761812	1.96119773484462e-06	3.56397941471755e-09	2.88669122515472e-08	9.4255311449357e-11	5.67756080899608e-08	5.01678656493387e-07	2.67336420091945e-16	5.35862001242767e-08	1.74253243082695e-09	5.25376026927005e-13	0	3.75814177947231e-08	3.89526588386027e-07
ACADL	-0.344746	-0.407598	-0.764648	-0.411835	-0.666209	-0.581774	0.593992518693529	0.176321548504916	-0.739638	-0.502766	-0.552002	-0.622616	-0.737628	-0.603071	0.481638592652873	-0.240261	-0.481993	-0.482476	-0.336796	0.653094268400809	-0.429277	1	0.803232169065411	6.99902515288227e-05	2.55500518886773e-05	1.00053546048438e-13	0.00115209890399869	1.3088556519345e-13	5.36553840274532e-10	7.19972856494437e-08	0.00416076164307641	6.21886145426723e-15	6.24152494155824e-08	3.81181369692502e-09	1.22209645217917e-12	3.86786785837881e-15	1.54022769760626e-11	3.29053797370759e-09	0.000236769025961789	1.41931288447706e-08	5.35931143686503e-11	5.72913431719899e-06	1.99367184639898e-11	3.75814177947231e-08	0	1.60412835602952e-16
ADH1B	-0.364273	-0.469927	-0.771294	-0.610614	-0.714807	-0.425039	0.462654119650767	0.0950802552460746	-0.751013	-0.535892	-0.678095	-0.663737	-0.681535	-0.597403	0.558834309359987	-0.399699	-0.525335	-0.559801	-0.16473	0.644579978596466	-0.437674	0.803232169065411	1	0.000108038659456821	2.06783138737588e-05	4.23909786588195e-12	0.000132783031276615	3.34299654991217e-13	4.27790272355255e-08	9.23507738851341e-07	0.0103258860469339	1.36120409264083e-12	5.169461379913e-08	8.80996762288308e-10	2.55374991224663e-12	4.34130966236194e-12	3.53755348222896e-10	1.71862564920761e-09	0.000142106562354908	7.88505823685958e-08	2.75255085483361e-11	6.62027933190041e-05	2.16301850015197e-10	3.89526588386027e-07	1.60412835602952e-16	0
